# Supplementary material for: Multiple transatlantic incursions of highly pathogenic avian influenza clade 2.3.4.4b A(H5N5) virus into North America and spillover to mammals
Source: Cell Rep. Author manuscript; Available in PMC 2024 Aug 7. (PMC11305400; doi:10.1016/j.celrep.2024.114479)
Supplement: 2 [file NIHMS2011886-supplement-2.xlsx]

## Sheet: accession
Accession number
