# Supplementary material for: Multiple transatlantic incursions of highly pathogenic avian influenza clade 2.3.4.4b A(H5N5) virus into North America and spillover to mammals
Source: Cell Rep. Author manuscript; Available in PMC 2024 Aug 7. (PMC11305400; doi:10.1016/j.celrep.2024.114479)
Supplement: 3 [file NIHMS2011886-supplement-3.xlsx]

## Sheet: data
We gratefully acknowledge the authors, originating and submitting laboratories of the sequences from GISAID’s EpiFlu™ Database on which this research is based. The list is detailed below.
All submitters of data may be contacted directly via www.gisaid.org
Segment ID	Segment	Country	Collection date	Isolate-ID	Isolate name	Originating Lab	Submitting Lab	Authors
EPI1987730	PB2	Czech Republic	2021-Feb-24	EPI_ISL_10364607	A/mute swan/Czech Republic/4099/2021	State Veterinary Institute Prague	State Veterinary Institute Prague	Alexander,Nagy;Lenka,Cernikova;Martina,Stara
EPI1987731	PB1	Czech Republic	2021-Feb-24	EPI_ISL_10364607	A/mute swan/Czech Republic/4099/2021	State Veterinary Institute Prague	State Veterinary Institute Prague	Alexander,Nagy;Lenka,Cernikova;Martina,Stara
EPI1987732	PA	Czech Republic	2021-Feb-24	EPI_ISL_10364607	A/mute swan/Czech Republic/4099/2021	State Veterinary Institute Prague	State Veterinary Institute Prague	Alexander,Nagy;Lenka,Cernikova;Martina,Stara
EPI1987733	HA	Czech Republic	2021-Feb-24	EPI_ISL_10364607	A/mute swan/Czech Republic/4099/2021	State Veterinary Institute Prague	State Veterinary Institute Prague	Alexander,Nagy;Lenka,Cernikova;Martina,Stara
EPI1987734	NP	Czech Republic	2021-Feb-24	EPI_ISL_10364607	A/mute swan/Czech Republic/4099/2021	State Veterinary Institute Prague	State Veterinary Institute Prague	Alexander,Nagy;Lenka,Cernikova;Martina,Stara
EPI1987735	NA	Czech Republic	2021-Feb-24	EPI_ISL_10364607	A/mute swan/Czech Republic/4099/2021	State Veterinary Institute Prague	State Veterinary Institute Prague	Alexander,Nagy;Lenka,Cernikova;Martina,Stara
EPI1987736	MP	Czech Republic	2021-Feb-24	EPI_ISL_10364607	A/mute swan/Czech Republic/4099/2021	State Veterinary Institute Prague	State Veterinary Institute Prague	Alexander,Nagy;Lenka,Cernikova;Martina,Stara
EPI1987737	NS	Czech Republic	2021-Feb-24	EPI_ISL_10364607	A/mute swan/Czech Republic/4099/2021	State Veterinary Institute Prague	State Veterinary Institute Prague	Alexander,Nagy;Lenka,Cernikova;Martina,Stara
EPI1846964	MP	Russian Federation	2020-Dec-12	EPI_ISL_1038924	A/Astrakhan/3212/2020	Center of Hygiene and Epidemiology in Astrakhan Region	State Research Center of Virology and Biotechnology (VECTOR)	Pyankova, O; Susloparov, I; Marchenko, V; Ryzhikov, A
EPI1846972	MP	Russian Federation	2020-Dec-12	EPI_ISL_1039231	A/chicken/Astrakhan/321-01/2020	State Research Center of Virology and Biotechnology (VECTOR)	State Research Center of Virology and Biotechnology (VECTOR)
EPI1846988	MP	Russian Federation	2020-Dec-12	EPI_ISL_1039234	A/chicken/Astrakhan/321-05/2020	State Research Center of Virology and Biotechnology (VECTOR)	State Research Center of Virology and Biotechnology (VECTOR)
EPI1847012	MP	Russian Federation	2020-Dec-12	EPI_ISL_1039238	A/chicken/Astrakhan/321-09/2020	State Research Center of Virology and Biotechnology (VECTOR)	State Research Center of Virology and Biotechnology (VECTOR)	Natalia,Goncharova; Ivan,Susloparov; Natalia,Kolosova; Alexey,Danilenko; Juliya,Bulanovich; Vasiliy,Marchenko; Alexander,Ryzhikov
EPI1847020	MP	Russian Federation	2020-Dec-12	EPI_ISL_1039239	A/chicken/Astrakhan/321-10/2020	State Research Center of Virology and Biotechnology (VECTOR)	State Research Center of Virology and Biotechnology (VECTOR)	Natalia,Goncharova; Ivan,Susloparov; Natalia,Kolosova; Alexey,Danilenko; Juliya,Bulanovich; Vasiliy,Marchenko; Alexander,Ryzhikov
EPI1847652	PB2	Russian Federation	2020-Aug-29	EPI_ISL_1041179	A/shoveler/Omsk region/22/2020	Research Institute of Experimental and Clinical Medicine	National Institute of Animal Health	Mine, J.; Uchida, Y.; Saito, T.; Shestopalov, A.; Dubovitskiy, N.; Sobolev, I.; Derko, A.; Alekseev, A.; Gluschenko, A.; Sharshov, K.
EPI1848340	PB2	Sweden	2021-Feb-01	EPI_ISL_1093424	A/Common goldeneye/SVA210202SZ0464/KN000277/2021	National Veterinary Institute, SVA	National Veterinary Institute
EPI1848341	PB1	Sweden	2021-Feb-01	EPI_ISL_1093424	A/Common goldeneye/SVA210202SZ0464/KN000277/2021	National Veterinary Institute, SVA	National Veterinary Institute
EPI1848342	PA	Sweden	2021-Feb-01	EPI_ISL_1093424	A/Common goldeneye/SVA210202SZ0464/KN000277/2021	National Veterinary Institute, SVA	National Veterinary Institute
EPI1848343	HA	Sweden	2021-Feb-01	EPI_ISL_1093424	A/Common goldeneye/SVA210202SZ0464/KN000277/2021	National Veterinary Institute, SVA	National Veterinary Institute
EPI1848344	NP	Sweden	2021-Feb-01	EPI_ISL_1093424	A/Common goldeneye/SVA210202SZ0464/KN000277/2021	National Veterinary Institute, SVA	National Veterinary Institute
EPI1848345	NA	Sweden	2021-Feb-01	EPI_ISL_1093424	A/Common goldeneye/SVA210202SZ0464/KN000277/2021	National Veterinary Institute, SVA	National Veterinary Institute
EPI1848346	MP	Sweden	2021-Feb-01	EPI_ISL_1093424	A/Common goldeneye/SVA210202SZ0464/KN000277/2021	National Veterinary Institute, SVA	National Veterinary Institute
EPI1848347	NS	Sweden	2021-Feb-01	EPI_ISL_1093424	A/Common goldeneye/SVA210202SZ0464/KN000277/2021	National Veterinary Institute, SVA	National Veterinary Institute
EPI1848646	HA	Russian Federation	2020-Oct-17	EPI_ISL_1114741	A/chicken/Kostroma/304-06/2020	State Research Center of Virology and Biotechnology (VECTOR)	State Research Center of Virology and Biotechnology (VECTOR)	Natalia,Goncharova; Ivan,Susloparov; Natalia,Kolosova; Alexey,Danilenko; Juliya,Bulanovich; Vasiliy,Marchenko; Alexander,Ryzhikov
EPI1848654	HA	Russian Federation	2020-Oct-17	EPI_ISL_1114742	A/chicken/Kostroma/304-08/2020	State Research Center of Virology and Biotechnology (VECTOR)	State Research Center of Virology and Biotechnology (VECTOR)	Natalia,Goncharova; Ivan,Susloparov; Natalia,Kolosova; Alexey,Danilenko; Juliya,Bulanovich; Vasiliy,Marchenko; Alexander,Ryzhikov
EPI1848903	NP	United Kingdom	2020-Nov-12	EPI_ISL_1123358	A/brent_goose/England/095684/2020	Animal and Plant Health Agency (APHA)	Animal and Plant Health Agency (APHA)
EPI1848904	NS	United Kingdom	2020-Nov-12	EPI_ISL_1123358	A/brent_goose/England/095684/2020	Animal and Plant Health Agency (APHA)	Animal and Plant Health Agency (APHA)
EPI1848905	MP	United Kingdom	2020-Nov-12	EPI_ISL_1123358	A/brent_goose/England/095684/2020	Animal and Plant Health Agency (APHA)	Animal and Plant Health Agency (APHA)
EPI1848906	PA	United Kingdom	2020-Nov-12	EPI_ISL_1123358	A/brent_goose/England/095684/2020	Animal and Plant Health Agency (APHA)	Animal and Plant Health Agency (APHA)
EPI1848907	PB2	United Kingdom	2020-Nov-12	EPI_ISL_1123358	A/brent_goose/England/095684/2020	Animal and Plant Health Agency (APHA)	Animal and Plant Health Agency (APHA)
EPI1848908	PB1	United Kingdom	2020-Nov-12	EPI_ISL_1123358	A/brent_goose/England/095684/2020	Animal and Plant Health Agency (APHA)	Animal and Plant Health Agency (APHA)
EPI1848910	HA	United Kingdom	2020-Nov-12	EPI_ISL_1123358	A/brent_goose/England/095684/2020	Animal and Plant Health Agency (APHA)	Animal and Plant Health Agency (APHA)
EPI2008862	PB2	China	2021-Dec-20	EPI_ISL_11633614	A/Cygnus columbianus/Hubei/121/2021	Wuhan Institute of Virology, CAS	Wuhan Institute of Virology, CAS
EPI1849835	PB1	Russian Federation	2020-Aug-29	EPI_ISL_1184515	A/common teal/Novosibirsk region/3327k/2020	Research Institute of Experimental and Clinical Medicine	National Institute of Animal Health	Mine, J.; Uchida, Y.; Saito, T.; Shestopalov, A.; Dubovitskiy, N.; Sobolev, I.; Derko, A.; Alekseev, A.; Gluschenko, A.; Sharshov, K.
EPI1849891	PB1	Russian Federation	2020-Aug-29	EPI_ISL_1184522	A/mallard/Novosibirsk region/3314k/2020	Research Institute of Experimental and Clinical Medicine	National Institute of Animal Health	Mine, J.; Uchida, Y.; Saito, T.; Shestopalov, A.; Dubovitskiy, N.; Sobolev, I.; Derko, A.; Alekseev, A.; Gluschenko, A.; Sharshov, K.
EPI1849906	PB2	Russian Federation	2020-Aug-29	EPI_ISL_1184524	A/mallard/Novosibirsk region/3445k/2020	Research Institute of Experimental and Clinical Medicine	National Institute of Animal Health	Mine, J.; Uchida, Y.; Saito, T.; Shestopalov, A.; Dubovitskiy, N.; Sobolev, I.; Derko, A.; Alekseev, A.; Gluschenko, A.; Sharshov, K.
EPI1849979	PB1	Russian Federation	2020-Aug-29	EPI_ISL_1184533	A/shoveler/Novosibirsk region/3465k/2020	Research Institute of Experimental and Clinical Medicine	National Institute of Animal Health	Mine, J.; Uchida, Y.; Saito, T.; Shestopalov, A.; Dubovitskiy, N.; Sobolev, I.; Derko, A.; Alekseev, A.; Gluschenko, A.; Sharshov, K.
EPI1850048	MP	Russian Federation	2020-Dec-07	EPI_ISL_1185026	A/chicken/Astrakhan/2171-1/2020	Federal Centre for Animal Health (ARRIAH) OIE Regional Reference Laboratory	Federal Centre for Animal Health (ARRIAH)	N., Zinyakov; P., Zhestkov; A., Andriyasov; A., Kozlov; E., Ovchinnikova; Z., Nikonova; V., Sosipatorova; L., Scherbakova; D., Andreychuk; I., Chvala
EPI1850176	PB2	Sweden	2021-Feb-24	EPI_ISL_1219038	A/Chicken/Sweden/SVA210226SZ0168/KN048380-IP9/2021	National Veterinary Institute, SVA	National Veterinary Institute
EPI1850177	PB1	Sweden	2021-Feb-24	EPI_ISL_1219038	A/Chicken/Sweden/SVA210226SZ0168/KN048380-IP9/2021	National Veterinary Institute, SVA	National Veterinary Institute
EPI1850178	PA	Sweden	2021-Feb-24	EPI_ISL_1219038	A/Chicken/Sweden/SVA210226SZ0168/KN048380-IP9/2021	National Veterinary Institute, SVA	National Veterinary Institute
EPI1850179	HA	Sweden	2021-Feb-24	EPI_ISL_1219038	A/Chicken/Sweden/SVA210226SZ0168/KN048380-IP9/2021	National Veterinary Institute, SVA	National Veterinary Institute
EPI1850180	NP	Sweden	2021-Feb-24	EPI_ISL_1219038	A/Chicken/Sweden/SVA210226SZ0168/KN048380-IP9/2021	National Veterinary Institute, SVA	National Veterinary Institute
EPI1850181	NA	Sweden	2021-Feb-24	EPI_ISL_1219038	A/Chicken/Sweden/SVA210226SZ0168/KN048380-IP9/2021	National Veterinary Institute, SVA	National Veterinary Institute
EPI1850182	MP	Sweden	2021-Feb-24	EPI_ISL_1219038	A/Chicken/Sweden/SVA210226SZ0168/KN048380-IP9/2021	National Veterinary Institute, SVA	National Veterinary Institute
EPI1850183	NS	Sweden	2021-Feb-24	EPI_ISL_1219038	A/Chicken/Sweden/SVA210226SZ0168/KN048380-IP9/2021	National Veterinary Institute, SVA	National Veterinary Institute
EPI1850324	PB2	Sweden	2021-Mar-02	EPI_ISL_1238195	A/Chicken/Sweden/SVA210302SZ0564/KN052345-IP12/2021	National Veterinary Institute, SVA	National Veterinary Institute
EPI1850325	PB1	Sweden	2021-Mar-02	EPI_ISL_1238195	A/Chicken/Sweden/SVA210302SZ0564/KN052345-IP12/2021	National Veterinary Institute, SVA	National Veterinary Institute
EPI1850326	PA	Sweden	2021-Mar-02	EPI_ISL_1238195	A/Chicken/Sweden/SVA210302SZ0564/KN052345-IP12/2021	National Veterinary Institute, SVA	National Veterinary Institute
EPI1850327	HA	Sweden	2021-Mar-02	EPI_ISL_1238195	A/Chicken/Sweden/SVA210302SZ0564/KN052345-IP12/2021	National Veterinary Institute, SVA	National Veterinary Institute
EPI1850328	NP	Sweden	2021-Mar-02	EPI_ISL_1238195	A/Chicken/Sweden/SVA210302SZ0564/KN052345-IP12/2021	National Veterinary Institute, SVA	National Veterinary Institute
EPI1850329	NA	Sweden	2021-Mar-02	EPI_ISL_1238195	A/Chicken/Sweden/SVA210302SZ0564/KN052345-IP12/2021	National Veterinary Institute, SVA	National Veterinary Institute
EPI1850330	MP	Sweden	2021-Mar-02	EPI_ISL_1238195	A/Chicken/Sweden/SVA210302SZ0564/KN052345-IP12/2021	National Veterinary Institute, SVA	National Veterinary Institute
EPI1850331	NS	Sweden	2021-Mar-02	EPI_ISL_1238195	A/Chicken/Sweden/SVA210302SZ0564/KN052345-IP12/2021	National Veterinary Institute, SVA	National Veterinary Institute
EPI1850474	PB1	Russian Federation	2020-Aug-29	EPI_ISL_1241000	A/mallard/Novosibirsk region/3524k/2020	Research Institute of Experimental and Clinical Medicine	National Institute of Animal Health	Mine, J.; Uchida, Y.; Saito, T.; Shestopalov, A.; Dubovitskiy, N.; Sobolev, I.; Derko, A.; Alekseev, A.; Gluschenko, A.; Sharshov, K.
EPI1850481	PB2	Russian Federation	2020-Aug-29	EPI_ISL_1241001	A/mallard/Novosibirsk region/3541k/2020	Research Institute of Experimental and Clinical Medicine	National Institute of Animal Health	Mine, J.; Uchida, Y.; Saito, T.; Shestopalov, A.; Dubovitskiy, N.; Sobolev, I.; Derko, A.; Alekseev, A.; Gluschenko, A.; Sharshov, K.
EPI1850515	PB2	Poland	2021-Feb-01	EPI_ISL_1255051	A/tufted_duck/Poland/MB061/2021(H5N5)	National Veterinary Research Institut Poland, PIWet-PIB	National Veterinary Research Institut Poland, PIWet-PIB	Swieton E., Smietanka K.
EPI1850516	PB1	Poland	2021-Feb-01	EPI_ISL_1255051	A/tufted_duck/Poland/MB061/2021(H5N5)	National Veterinary Research Institut Poland, PIWet-PIB	National Veterinary Research Institut Poland, PIWet-PIB	Swieton E., Smietanka K.
EPI1850517	PA	Poland	2021-Feb-01	EPI_ISL_1255051	A/tufted_duck/Poland/MB061/2021(H5N5)	National Veterinary Research Institut Poland, PIWet-PIB	National Veterinary Research Institut Poland, PIWet-PIB	Swieton E., Smietanka K.
EPI1850518	HA	Poland	2021-Feb-01	EPI_ISL_1255051	A/tufted_duck/Poland/MB061/2021(H5N5)	National Veterinary Research Institut Poland, PIWet-PIB	National Veterinary Research Institut Poland, PIWet-PIB	Swieton E., Smietanka K.
EPI1850519	NA	Poland	2021-Feb-01	EPI_ISL_1255051	A/tufted_duck/Poland/MB061/2021(H5N5)	National Veterinary Research Institut Poland, PIWet-PIB	National Veterinary Research Institut Poland, PIWet-PIB	Swieton E., Smietanka K.
EPI1850520	NP	Poland	2021-Feb-01	EPI_ISL_1255051	A/tufted_duck/Poland/MB061/2021(H5N5)	National Veterinary Research Institut Poland, PIWet-PIB	National Veterinary Research Institut Poland, PIWet-PIB	Swieton E., Smietanka K.
EPI1850521	MP	Poland	2021-Feb-01	EPI_ISL_1255051	A/tufted_duck/Poland/MB061/2021(H5N5)	National Veterinary Research Institut Poland, PIWet-PIB	National Veterinary Research Institut Poland, PIWet-PIB	Swieton E., Smietanka K.
EPI1850522	NS	Poland	2021-Feb-01	EPI_ISL_1255051	A/tufted_duck/Poland/MB061/2021(H5N5)	National Veterinary Research Institut Poland, PIWet-PIB	National Veterinary Research Institut Poland, PIWet-PIB	Swieton E., Smietanka K.
EPI1850955	PB2	Russian Federation	2020-Aug-29	EPI_ISL_1273442	A/mallard/Novosibirsk region/3449k/2020	Research Institute of Experimental and Clinical Medicine	National Institute of Animal Health	Mine, J.; Uchida, Y.; Saito, T.; Shestopalov, A.; Dubovitskiy, N.; Sobolev, I.; Derko, A.; Alekseev, A.; Gluschenko, A.; Sharshov, K.
EPI1850956	PB1	Russian Federation	2020-Aug-29	EPI_ISL_1273442	A/mallard/Novosibirsk region/3449k/2020	Research Institute of Experimental and Clinical Medicine	National Institute of Animal Health	Mine, J.; Uchida, Y.; Saito, T.; Shestopalov, A.; Dubovitskiy, N.; Sobolev, I.; Derko, A.; Alekseev, A.; Gluschenko, A.; Sharshov, K.
EPI2042035	NS	Norway	2022-Mar-25	EPI_ISL_12754535	A/sea_eagle/Norway/2022-07-196_22VIR3866-1/2022	Norwegian Veterinary Institute	Istituto Zooprofilattico Sperimentale Delle Venezie	Gjerset, B.; Moldal, T.; Madslien, K.; Romo, G.; Zecchin, B.; Barbierato, G.; Fusaro, A.; Schivo, A.; Salviato, A.; Palumbo, E.; Giussani, E.; Monne, I.; Terregino, C.
EPI2042036	MP	Norway	2022-Mar-25	EPI_ISL_12754535	A/sea_eagle/Norway/2022-07-196_22VIR3866-1/2022	Norwegian Veterinary Institute	Istituto Zooprofilattico Sperimentale Delle Venezie	Gjerset, B.; Moldal, T.; Madslien, K.; Romo, G.; Zecchin, B.; Barbierato, G.; Fusaro, A.; Schivo, A.; Salviato, A.; Palumbo, E.; Giussani, E.; Monne, I.; Terregino, C.
EPI2042037	PA	Norway	2022-Mar-25	EPI_ISL_12754535	A/sea_eagle/Norway/2022-07-196_22VIR3866-1/2022	Norwegian Veterinary Institute	Istituto Zooprofilattico Sperimentale Delle Venezie	Gjerset, B.; Moldal, T.; Madslien, K.; Romo, G.; Zecchin, B.; Barbierato, G.; Fusaro, A.; Schivo, A.; Salviato, A.; Palumbo, E.; Giussani, E.; Monne, I.; Terregino, C.
EPI2042038	PB2	Norway	2022-Mar-25	EPI_ISL_12754535	A/sea_eagle/Norway/2022-07-196_22VIR3866-1/2022	Norwegian Veterinary Institute	Istituto Zooprofilattico Sperimentale Delle Venezie	Gjerset, B.; Moldal, T.; Madslien, K.; Romo, G.; Zecchin, B.; Barbierato, G.; Fusaro, A.; Schivo, A.; Salviato, A.; Palumbo, E.; Giussani, E.; Monne, I.; Terregino, C.
EPI2042039	PB1	Norway	2022-Mar-25	EPI_ISL_12754535	A/sea_eagle/Norway/2022-07-196_22VIR3866-1/2022	Norwegian Veterinary Institute	Istituto Zooprofilattico Sperimentale Delle Venezie	Gjerset, B.; Moldal, T.; Madslien, K.; Romo, G.; Zecchin, B.; Barbierato, G.; Fusaro, A.; Schivo, A.; Salviato, A.; Palumbo, E.; Giussani, E.; Monne, I.; Terregino, C.
EPI2042040	NA	Norway	2022-Mar-25	EPI_ISL_12754535	A/sea_eagle/Norway/2022-07-196_22VIR3866-1/2022	Norwegian Veterinary Institute	Istituto Zooprofilattico Sperimentale Delle Venezie	Gjerset, B.; Moldal, T.; Madslien, K.; Romo, G.; Zecchin, B.; Barbierato, G.; Fusaro, A.; Schivo, A.; Salviato, A.; Palumbo, E.; Giussani, E.; Monne, I.; Terregino, C.
EPI2042041	HA	Norway	2022-Mar-25	EPI_ISL_12754535	A/sea_eagle/Norway/2022-07-196_22VIR3866-1/2022	Norwegian Veterinary Institute	Istituto Zooprofilattico Sperimentale Delle Venezie	Gjerset, B.; Moldal, T.; Madslien, K.; Romo, G.; Zecchin, B.; Barbierato, G.; Fusaro, A.; Schivo, A.; Salviato, A.; Palumbo, E.; Giussani, E.; Monne, I.; Terregino, C.
EPI2042397	NP	Norway	2022-Mar-25	EPI_ISL_12754535	A/sea_eagle/Norway/2022-07-196_22VIR3866-1/2022	Norwegian Veterinary Institute	Istituto Zooprofilattico Sperimentale Delle Venezie	Gjerset, B.; Moldal, T.; Madslien, K.; Romo, G.; Zecchin, B.; Barbierato, G.; Fusaro, A.; Schivo, A.; Salviato, A.; Palumbo, E.; Giussani, E.; Monne, I.; Terregino, C.
EPI2042042	NS	Norway	2022-Mar-24	EPI_ISL_12754536	A/sea_eagle/Norway/2022-07-198_22VIR3866-2/2022	Norwegian Veterinary Institute	Istituto Zooprofilattico Sperimentale Delle Venezie	Gjerset, B.; Moldal, T.; Madslien, K.; Romo, G.; Zecchin, B.; Barbierato, G.; Fusaro, A.; Schivo, A.; Salviato, A.; Palumbo, E.; Giussani, E.; Monne, I.; Terregino, C.
EPI2042043	MP	Norway	2022-Mar-24	EPI_ISL_12754536	A/sea_eagle/Norway/2022-07-198_22VIR3866-2/2022	Norwegian Veterinary Institute	Istituto Zooprofilattico Sperimentale Delle Venezie	Gjerset, B.; Moldal, T.; Madslien, K.; Romo, G.; Zecchin, B.; Barbierato, G.; Fusaro, A.; Schivo, A.; Salviato, A.; Palumbo, E.; Giussani, E.; Monne, I.; Terregino, C.
EPI2042044	PA	Norway	2022-Mar-24	EPI_ISL_12754536	A/sea_eagle/Norway/2022-07-198_22VIR3866-2/2022	Norwegian Veterinary Institute	Istituto Zooprofilattico Sperimentale Delle Venezie	Gjerset, B.; Moldal, T.; Madslien, K.; Romo, G.; Zecchin, B.; Barbierato, G.; Fusaro, A.; Schivo, A.; Salviato, A.; Palumbo, E.; Giussani, E.; Monne, I.; Terregino, C.
EPI2042045	PB2	Norway	2022-Mar-24	EPI_ISL_12754536	A/sea_eagle/Norway/2022-07-198_22VIR3866-2/2022	Norwegian Veterinary Institute	Istituto Zooprofilattico Sperimentale Delle Venezie	Gjerset, B.; Moldal, T.; Madslien, K.; Romo, G.; Zecchin, B.; Barbierato, G.; Fusaro, A.; Schivo, A.; Salviato, A.; Palumbo, E.; Giussani, E.; Monne, I.; Terregino, C.
EPI2042046	PB1	Norway	2022-Mar-24	EPI_ISL_12754536	A/sea_eagle/Norway/2022-07-198_22VIR3866-2/2022	Norwegian Veterinary Institute	Istituto Zooprofilattico Sperimentale Delle Venezie	Gjerset, B.; Moldal, T.; Madslien, K.; Romo, G.; Zecchin, B.; Barbierato, G.; Fusaro, A.; Schivo, A.; Salviato, A.; Palumbo, E.; Giussani, E.; Monne, I.; Terregino, C.
EPI2042047	NA	Norway	2022-Mar-24	EPI_ISL_12754536	A/sea_eagle/Norway/2022-07-198_22VIR3866-2/2022	Norwegian Veterinary Institute	Istituto Zooprofilattico Sperimentale Delle Venezie	Gjerset, B.; Moldal, T.; Madslien, K.; Romo, G.; Zecchin, B.; Barbierato, G.; Fusaro, A.; Schivo, A.; Salviato, A.; Palumbo, E.; Giussani, E.; Monne, I.; Terregino, C.
EPI2042048	HA	Norway	2022-Mar-24	EPI_ISL_12754536	A/sea_eagle/Norway/2022-07-198_22VIR3866-2/2022	Norwegian Veterinary Institute	Istituto Zooprofilattico Sperimentale Delle Venezie	Gjerset, B.; Moldal, T.; Madslien, K.; Romo, G.; Zecchin, B.; Barbierato, G.; Fusaro, A.; Schivo, A.; Salviato, A.; Palumbo, E.; Giussani, E.; Monne, I.; Terregino, C.
EPI2042398	NP	Norway	2022-Mar-24	EPI_ISL_12754536	A/sea_eagle/Norway/2022-07-198_22VIR3866-2/2022	Norwegian Veterinary Institute	Istituto Zooprofilattico Sperimentale Delle Venezie	Gjerset, B.; Moldal, T.; Madslien, K.; Romo, G.; Zecchin, B.; Barbierato, G.; Fusaro, A.; Schivo, A.; Salviato, A.; Palumbo, E.; Giussani, E.; Monne, I.; Terregino, C.
EPI2050107	PB2	Sweden	2022-Jan-21	EPI_ISL_12980521	A/Chicken/Sweden/SVA210201SZ0080/FB000693-IP4/2021	National Veterinary Institute, SVA	National Veterinary Institute
EPI2050108	PB1	Sweden	2022-Jan-21	EPI_ISL_12980521	A/Chicken/Sweden/SVA210201SZ0080/FB000693-IP4/2021	National Veterinary Institute, SVA	National Veterinary Institute
EPI2050109	PA	Sweden	2022-Jan-21	EPI_ISL_12980521	A/Chicken/Sweden/SVA210201SZ0080/FB000693-IP4/2021	National Veterinary Institute, SVA	National Veterinary Institute
EPI2050110	HA	Sweden	2022-Jan-21	EPI_ISL_12980521	A/Chicken/Sweden/SVA210201SZ0080/FB000693-IP4/2021	National Veterinary Institute, SVA	National Veterinary Institute
EPI2050111	NP	Sweden	2022-Jan-21	EPI_ISL_12980521	A/Chicken/Sweden/SVA210201SZ0080/FB000693-IP4/2021	National Veterinary Institute, SVA	National Veterinary Institute
EPI2050112	NA	Sweden	2022-Jan-21	EPI_ISL_12980521	A/Chicken/Sweden/SVA210201SZ0080/FB000693-IP4/2021	National Veterinary Institute, SVA	National Veterinary Institute
EPI2050113	MP	Sweden	2022-Jan-21	EPI_ISL_12980521	A/Chicken/Sweden/SVA210201SZ0080/FB000693-IP4/2021	National Veterinary Institute, SVA	National Veterinary Institute
EPI2050114	NS	Sweden	2022-Jan-21	EPI_ISL_12980521	A/Chicken/Sweden/SVA210201SZ0080/FB000693-IP4/2021	National Veterinary Institute, SVA	National Veterinary Institute
EPI1852971	PB2	Sweden	2021-Mar-10	EPI_ISL_1305777	A/Common peacock/Sweden/SVA210311SZ0002/KN001568-IP14/2021	National Veterinary Institute, SVA	National Veterinary Institute
EPI1852972	PB1	Sweden	2021-Mar-10	EPI_ISL_1305777	A/Common peacock/Sweden/SVA210311SZ0002/KN001568-IP14/2021	National Veterinary Institute, SVA	National Veterinary Institute
EPI1852973	PA	Sweden	2021-Mar-10	EPI_ISL_1305777	A/Common peacock/Sweden/SVA210311SZ0002/KN001568-IP14/2021	National Veterinary Institute, SVA	National Veterinary Institute
EPI1852974	HA	Sweden	2021-Mar-10	EPI_ISL_1305777	A/Common peacock/Sweden/SVA210311SZ0002/KN001568-IP14/2021	National Veterinary Institute, SVA	National Veterinary Institute
EPI1852975	NP	Sweden	2021-Mar-10	EPI_ISL_1305777	A/Common peacock/Sweden/SVA210311SZ0002/KN001568-IP14/2021	National Veterinary Institute, SVA	National Veterinary Institute
EPI1852976	NA	Sweden	2021-Mar-10	EPI_ISL_1305777	A/Common peacock/Sweden/SVA210311SZ0002/KN001568-IP14/2021	National Veterinary Institute, SVA	National Veterinary Institute
EPI1852977	MP	Sweden	2021-Mar-10	EPI_ISL_1305777	A/Common peacock/Sweden/SVA210311SZ0002/KN001568-IP14/2021	National Veterinary Institute, SVA	National Veterinary Institute
EPI1852978	NS	Sweden	2021-Mar-10	EPI_ISL_1305777	A/Common peacock/Sweden/SVA210311SZ0002/KN001568-IP14/2021	National Veterinary Institute, SVA	National Veterinary Institute
EPI1852979	PB2	Sweden	2021-Mar-10	EPI_ISL_1305778	A/Goose/Sweden/SVA210311SZ0003/KN0001570-IP14/2021	National Veterinary Institute, SVA	National Veterinary Institute
EPI1852980	PB1	Sweden	2021-Mar-10	EPI_ISL_1305778	A/Goose/Sweden/SVA210311SZ0003/KN0001570-IP14/2021	National Veterinary Institute, SVA	National Veterinary Institute
EPI1852981	PA	Sweden	2021-Mar-10	EPI_ISL_1305778	A/Goose/Sweden/SVA210311SZ0003/KN0001570-IP14/2021	National Veterinary Institute, SVA	National Veterinary Institute
EPI1852982	HA	Sweden	2021-Mar-10	EPI_ISL_1305778	A/Goose/Sweden/SVA210311SZ0003/KN0001570-IP14/2021	National Veterinary Institute, SVA	National Veterinary Institute
EPI1852983	NP	Sweden	2021-Mar-10	EPI_ISL_1305778	A/Goose/Sweden/SVA210311SZ0003/KN0001570-IP14/2021	National Veterinary Institute, SVA	National Veterinary Institute
EPI1852984	NA	Sweden	2021-Mar-10	EPI_ISL_1305778	A/Goose/Sweden/SVA210311SZ0003/KN0001570-IP14/2021	National Veterinary Institute, SVA	National Veterinary Institute
EPI1852985	MP	Sweden	2021-Mar-10	EPI_ISL_1305778	A/Goose/Sweden/SVA210311SZ0003/KN0001570-IP14/2021	National Veterinary Institute, SVA	National Veterinary Institute
EPI1852986	NS	Sweden	2021-Mar-10	EPI_ISL_1305778	A/Goose/Sweden/SVA210311SZ0003/KN0001570-IP14/2021	National Veterinary Institute, SVA	National Veterinary Institute
EPI1852987	PB2	Sweden	2021-Mar-10	EPI_ISL_1305779	A/Duck/Sweden/SVA210311SZ0004/KN0001570-IP14/2021	National Veterinary Institute, SVA	National Veterinary Institute
EPI1852988	PB1	Sweden	2021-Mar-10	EPI_ISL_1305779	A/Duck/Sweden/SVA210311SZ0004/KN0001570-IP14/2021	National Veterinary Institute, SVA	National Veterinary Institute
EPI1852989	PA	Sweden	2021-Mar-10	EPI_ISL_1305779	A/Duck/Sweden/SVA210311SZ0004/KN0001570-IP14/2021	National Veterinary Institute, SVA	National Veterinary Institute
EPI1852990	HA	Sweden	2021-Mar-10	EPI_ISL_1305779	A/Duck/Sweden/SVA210311SZ0004/KN0001570-IP14/2021	National Veterinary Institute, SVA	National Veterinary Institute
EPI1852991	NP	Sweden	2021-Mar-10	EPI_ISL_1305779	A/Duck/Sweden/SVA210311SZ0004/KN0001570-IP14/2021	National Veterinary Institute, SVA	National Veterinary Institute
EPI1852992	NA	Sweden	2021-Mar-10	EPI_ISL_1305779	A/Duck/Sweden/SVA210311SZ0004/KN0001570-IP14/2021	National Veterinary Institute, SVA	National Veterinary Institute
EPI1852993	MP	Sweden	2021-Mar-10	EPI_ISL_1305779	A/Duck/Sweden/SVA210311SZ0004/KN0001570-IP14/2021	National Veterinary Institute, SVA	National Veterinary Institute
EPI1852994	NS	Sweden	2021-Mar-10	EPI_ISL_1305779	A/Duck/Sweden/SVA210311SZ0004/KN0001570-IP14/2021	National Veterinary Institute, SVA	National Veterinary Institute
EPI1853003	PB2	Sweden	2021-Mar-01	EPI_ISL_1305781	A/Mute Swan/Sweden/SVA210302Z0465/KN000716/SOTR/2021	National Veterinary Institute, SVA	National Veterinary Institute
EPI1853004	PB1	Sweden	2021-Mar-01	EPI_ISL_1305781	A/Mute Swan/Sweden/SVA210302Z0465/KN000716/SOTR/2021	National Veterinary Institute, SVA	National Veterinary Institute
EPI1853005	PA	Sweden	2021-Mar-01	EPI_ISL_1305781	A/Mute Swan/Sweden/SVA210302Z0465/KN000716/SOTR/2021	National Veterinary Institute, SVA	National Veterinary Institute
EPI1853006	HA	Sweden	2021-Mar-01	EPI_ISL_1305781	A/Mute Swan/Sweden/SVA210302Z0465/KN000716/SOTR/2021	National Veterinary Institute, SVA	National Veterinary Institute
EPI1853007	NP	Sweden	2021-Mar-01	EPI_ISL_1305781	A/Mute Swan/Sweden/SVA210302Z0465/KN000716/SOTR/2021	National Veterinary Institute, SVA	National Veterinary Institute
EPI1853008	NA	Sweden	2021-Mar-01	EPI_ISL_1305781	A/Mute Swan/Sweden/SVA210302Z0465/KN000716/SOTR/2021	National Veterinary Institute, SVA	National Veterinary Institute
EPI1853009	MP	Sweden	2021-Mar-01	EPI_ISL_1305781	A/Mute Swan/Sweden/SVA210302Z0465/KN000716/SOTR/2021	National Veterinary Institute, SVA	National Veterinary Institute
EPI1853010	NS	Sweden	2021-Mar-01	EPI_ISL_1305781	A/Mute Swan/Sweden/SVA210302Z0465/KN000716/SOTR/2021	National Veterinary Institute, SVA	National Veterinary Institute
EPI1853121	PB2	Sweden	2021-Feb-26	EPI_ISL_1308010	A/Mute Swan/Sweden/SVA210303SZ0392/KN000806/Kal/2021	National Veterinary Institute, SVA	National Veterinary Institute
EPI1853122	PB1	Sweden	2021-Feb-26	EPI_ISL_1308010	A/Mute Swan/Sweden/SVA210303SZ0392/KN000806/Kal/2021	National Veterinary Institute, SVA	National Veterinary Institute
EPI1853123	PA	Sweden	2021-Feb-26	EPI_ISL_1308010	A/Mute Swan/Sweden/SVA210303SZ0392/KN000806/Kal/2021	National Veterinary Institute, SVA	National Veterinary Institute
EPI1853124	HA	Sweden	2021-Feb-26	EPI_ISL_1308010	A/Mute Swan/Sweden/SVA210303SZ0392/KN000806/Kal/2021	National Veterinary Institute, SVA	National Veterinary Institute
EPI1853125	NP	Sweden	2021-Feb-26	EPI_ISL_1308010	A/Mute Swan/Sweden/SVA210303SZ0392/KN000806/Kal/2021	National Veterinary Institute, SVA	National Veterinary Institute
EPI1853126	NA	Sweden	2021-Feb-26	EPI_ISL_1308010	A/Mute Swan/Sweden/SVA210303SZ0392/KN000806/Kal/2021	National Veterinary Institute, SVA	National Veterinary Institute
EPI1853127	MP	Sweden	2021-Feb-26	EPI_ISL_1308010	A/Mute Swan/Sweden/SVA210303SZ0392/KN000806/Kal/2021	National Veterinary Institute, SVA	National Veterinary Institute
EPI1853128	NS	Sweden	2021-Feb-26	EPI_ISL_1308010	A/Mute Swan/Sweden/SVA210303SZ0392/KN000806/Kal/2021	National Veterinary Institute, SVA	National Veterinary Institute
EPI2071721	NP	United Kingdom	2021-Dec-12	EPI_ISL_13370571	A/chicken/England/069816/2021	Animal and Plant Health Agency (APHA)	Animal and Plant Health Agency (APHA)
EPI2088470	PA	China	2020-Jun-09	EPI_ISL_13734228	A/Chicken/Sichuan/H157/2020/H3N2	South China Agricultural University	South China Agricultural University
EPI1853939	PB2	Sweden	2021-Mar-22	EPI_ISL_1385792	A/Chicken/Sweden/SVA210323SZ001/KN001982-IP21/2021	National Veterinary Institute, SVA	National Veterinary Institute
EPI1853940	PB1	Sweden	2021-Mar-22	EPI_ISL_1385792	A/Chicken/Sweden/SVA210323SZ001/KN001982-IP21/2021	National Veterinary Institute, SVA	National Veterinary Institute
EPI1853941	PA	Sweden	2021-Mar-22	EPI_ISL_1385792	A/Chicken/Sweden/SVA210323SZ001/KN001982-IP21/2021	National Veterinary Institute, SVA	National Veterinary Institute
EPI1853942	HA	Sweden	2021-Mar-22	EPI_ISL_1385792	A/Chicken/Sweden/SVA210323SZ001/KN001982-IP21/2021	National Veterinary Institute, SVA	National Veterinary Institute
EPI1853943	NP	Sweden	2021-Mar-22	EPI_ISL_1385792	A/Chicken/Sweden/SVA210323SZ001/KN001982-IP21/2021	National Veterinary Institute, SVA	National Veterinary Institute
EPI1853944	NA	Sweden	2021-Mar-22	EPI_ISL_1385792	A/Chicken/Sweden/SVA210323SZ001/KN001982-IP21/2021	National Veterinary Institute, SVA	National Veterinary Institute
EPI1853945	MP	Sweden	2021-Mar-22	EPI_ISL_1385792	A/Chicken/Sweden/SVA210323SZ001/KN001982-IP21/2021	National Veterinary Institute, SVA	National Veterinary Institute
EPI1853946	NS	Sweden	2021-Mar-22	EPI_ISL_1385792	A/Chicken/Sweden/SVA210323SZ001/KN001982-IP21/2021	National Veterinary Institute, SVA	National Veterinary Institute
EPI1854105	PB2	Sweden	2021-Mar-15	EPI_ISL_1391019	A/common golden eye/Sweden/SVA210316SZ0489/KN001046/M/2021	National Veterinary Institute, SVA	National Veterinary Institute
EPI1854106	PB1	Sweden	2021-Mar-15	EPI_ISL_1391019	A/common golden eye/Sweden/SVA210316SZ0489/KN001046/M/2021	National Veterinary Institute, SVA	National Veterinary Institute
EPI1854107	PA	Sweden	2021-Mar-15	EPI_ISL_1391019	A/common golden eye/Sweden/SVA210316SZ0489/KN001046/M/2021	National Veterinary Institute, SVA	National Veterinary Institute
EPI1854108	HA	Sweden	2021-Mar-15	EPI_ISL_1391019	A/common golden eye/Sweden/SVA210316SZ0489/KN001046/M/2021	National Veterinary Institute, SVA	National Veterinary Institute
EPI1854109	NP	Sweden	2021-Mar-15	EPI_ISL_1391019	A/common golden eye/Sweden/SVA210316SZ0489/KN001046/M/2021	National Veterinary Institute, SVA	National Veterinary Institute
EPI1854110	NA	Sweden	2021-Mar-15	EPI_ISL_1391019	A/common golden eye/Sweden/SVA210316SZ0489/KN001046/M/2021	National Veterinary Institute, SVA	National Veterinary Institute
EPI1854111	MP	Sweden	2021-Mar-15	EPI_ISL_1391019	A/common golden eye/Sweden/SVA210316SZ0489/KN001046/M/2021	National Veterinary Institute, SVA	National Veterinary Institute
EPI1854112	NS	Sweden	2021-Mar-15	EPI_ISL_1391019	A/common golden eye/Sweden/SVA210316SZ0489/KN001046/M/2021	National Veterinary Institute, SVA	National Veterinary Institute
EPI1854228	PB2	Sweden	2021-Feb-19	EPI_ISL_1391276	A/northern goshawk/Sweden/SVA210318SZ0322/KN001092/M/2021	National Veterinary Institute, SVA	National Veterinary Institute
EPI1854229	PB1	Sweden	2021-Feb-19	EPI_ISL_1391276	A/northern goshawk/Sweden/SVA210318SZ0322/KN001092/M/2021	National Veterinary Institute, SVA	National Veterinary Institute
EPI1854230	PA	Sweden	2021-Feb-19	EPI_ISL_1391276	A/northern goshawk/Sweden/SVA210318SZ0322/KN001092/M/2021	National Veterinary Institute, SVA	National Veterinary Institute
EPI1854231	HA	Sweden	2021-Feb-19	EPI_ISL_1391276	A/northern goshawk/Sweden/SVA210318SZ0322/KN001092/M/2021	National Veterinary Institute, SVA	National Veterinary Institute
EPI1854232	NP	Sweden	2021-Feb-19	EPI_ISL_1391276	A/northern goshawk/Sweden/SVA210318SZ0322/KN001092/M/2021	National Veterinary Institute, SVA	National Veterinary Institute
EPI1854233	NA	Sweden	2021-Feb-19	EPI_ISL_1391276	A/northern goshawk/Sweden/SVA210318SZ0322/KN001092/M/2021	National Veterinary Institute, SVA	National Veterinary Institute
EPI1854234	MP	Sweden	2021-Feb-19	EPI_ISL_1391276	A/northern goshawk/Sweden/SVA210318SZ0322/KN001092/M/2021	National Veterinary Institute, SVA	National Veterinary Institute
EPI1854235	NS	Sweden	2021-Feb-19	EPI_ISL_1391276	A/northern goshawk/Sweden/SVA210318SZ0322/KN001092/M/2021	National Veterinary Institute, SVA	National Veterinary Institute
EPI2436430	PA	China	2017-Jul-07	EPI_ISL_13984071	A/mallard/Ningxia/SZS104/2017(H10N3)	College of Wildlife and Protected Areas, Northeast Forestry University	Northeast Forestry University
EPI2436417	PA	China	2017-Jul-07	EPI_ISL_13984072	A/gadwall/Ningxia/SZS151/2017(H10N3)	College of Wildlife and Protected Areas, Northeast Forestry University	Northeast Forestry University
EPI2113367	NS	Korea, Republic of	2018-Dec-12	EPI_ISL_14161096	A/Wild bird feces/korea/H337/2018	Animal and Plant Quarantine Agency (O-2144)	Animal and Plant Quarantine Agency (APQA)
EPI2122993	NP	Belgium	2021-Sep-04	EPI_ISL_14393858	A/Anas_platyrhynchos/Belgium/2499_0006/2021 (MIXED)	Sciensano - Animal Infectious Diseases	Sciensano, Department of Animal Infectious Diseases	Van Borm, Steven; Vandenbussche, Frank; Roupie, Virginie; Lambrecht, Benedicte; Steensels, Mieke
EPI2154481	MP	China	2020-Nov-16	EPI_ISL_14836079	A/Whooper swan/Sanmenxia/G28/2020	Xi'an Tianlong Science and Technology Co., Ltd.	Chinese Academy of Forestry
EPI2195595	HA	China	2021-Jan-21	EPI_ISL_15433349	A/common crane /Yunnan-Huize/22/2021(H5N8)	Yunnan Tropical and Subtropical Animal Virus Diseases Laboratory	Yunnan Animal Science and Veterinary Institute
EPI2195616	HA	China	2021-Jan-21	EPI_ISL_15435511	A/common crane/Yunnan-Huize/27/2021(H5N8)	Yunnan Tropical and Subtropical Animal Virus Diseases Laboratory	Yunnan Animal Science and Veterinary Institute
EPI2244215	PB2	Denmark	2022-Aug-30	EPI_ISL_16115054	A/common_buzzard/Denmark/08287-1.01/2022	Statens Serum Institute	Statens Serum Institute	Hjulsager,Charlotte; Liang,Yuan
EPI2244219	NP	Denmark	2022-Aug-30	EPI_ISL_16115054	A/common_buzzard/Denmark/08287-1.01/2022	Statens Serum Institute	Statens Serum Institute	Hjulsager,Charlotte; Liang,Yuan
EPI2247329	PB2	Canada	2021-Nov-04	EPI_ISL_16190849	A/Great Black-Backed Gull/NL/OTH-0114	Atlantic Veterinary College, University of Prince Edward Island	Canadian Food Inspection Agency	Alkie, Tamiru; Yason, Carmencita; Jones, Megan E. B.; Bourque, Laura; Xu, Wanhong; Hisanaga, Tamiko; Suderman, Suderman; Koziuk, Janice; Kruczkiewicz, Peter; Nguyen, Hoang Hai; Fisher, Mathew; Lung, Oliver; Berhane, Yohannes
EPI2247330	PB1	Canada	2021-Nov-04	EPI_ISL_16190849	A/Great Black-Backed Gull/NL/OTH-0114	Atlantic Veterinary College, University of Prince Edward Island	Canadian Food Inspection Agency	Alkie, Tamiru; Yason, Carmencita; Jones, Megan E. B.; Bourque, Laura; Xu, Wanhong; Hisanaga, Tamiko; Suderman, Suderman; Koziuk, Janice; Kruczkiewicz, Peter; Nguyen, Hoang Hai; Fisher, Mathew; Lung, Oliver; Berhane, Yohannes
EPI2247331	PA	Canada	2021-Nov-04	EPI_ISL_16190849	A/Great Black-Backed Gull/NL/OTH-0114	Atlantic Veterinary College, University of Prince Edward Island	Canadian Food Inspection Agency	Alkie, Tamiru; Yason, Carmencita; Jones, Megan E. B.; Bourque, Laura; Xu, Wanhong; Hisanaga, Tamiko; Suderman, Suderman; Koziuk, Janice; Kruczkiewicz, Peter; Nguyen, Hoang Hai; Fisher, Mathew; Lung, Oliver; Berhane, Yohannes
EPI2247332	HA	Canada	2021-Nov-04	EPI_ISL_16190849	A/Great Black-Backed Gull/NL/OTH-0114	Atlantic Veterinary College, University of Prince Edward Island	Canadian Food Inspection Agency	Alkie, Tamiru; Yason, Carmencita; Jones, Megan E. B.; Bourque, Laura; Xu, Wanhong; Hisanaga, Tamiko; Suderman, Suderman; Koziuk, Janice; Kruczkiewicz, Peter; Nguyen, Hoang Hai; Fisher, Mathew; Lung, Oliver; Berhane, Yohannes
EPI2247333	NP	Canada	2021-Nov-04	EPI_ISL_16190849	A/Great Black-Backed Gull/NL/OTH-0114	Atlantic Veterinary College, University of Prince Edward Island	Canadian Food Inspection Agency	Alkie, Tamiru; Yason, Carmencita; Jones, Megan E. B.; Bourque, Laura; Xu, Wanhong; Hisanaga, Tamiko; Suderman, Suderman; Koziuk, Janice; Kruczkiewicz, Peter; Nguyen, Hoang Hai; Fisher, Mathew; Lung, Oliver; Berhane, Yohannes
EPI2247335	MP	Canada	2021-Nov-04	EPI_ISL_16190849	A/Great Black-Backed Gull/NL/OTH-0114	Atlantic Veterinary College, University of Prince Edward Island	Canadian Food Inspection Agency	Alkie, Tamiru; Yason, Carmencita; Jones, Megan E. B.; Bourque, Laura; Xu, Wanhong; Hisanaga, Tamiko; Suderman, Suderman; Koziuk, Janice; Kruczkiewicz, Peter; Nguyen, Hoang Hai; Fisher, Mathew; Lung, Oliver; Berhane, Yohannes
EPI2247336	NS	Canada	2021-Nov-04	EPI_ISL_16190849	A/Great Black-Backed Gull/NL/OTH-0114	Atlantic Veterinary College, University of Prince Edward Island	Canadian Food Inspection Agency	Alkie, Tamiru; Yason, Carmencita; Jones, Megan E. B.; Bourque, Laura; Xu, Wanhong; Hisanaga, Tamiko; Suderman, Suderman; Koziuk, Janice; Kruczkiewicz, Peter; Nguyen, Hoang Hai; Fisher, Mathew; Lung, Oliver; Berhane, Yohannes
EPI2283276	NP	Luxembourg	2022-Aug-16	EPI_ISL_16444367	A/Anas platyrhynchos/Luxembourg/22154646/2022	Laboratoire de médecine vétérinaire de l'Etat	Luxembourg Institute of Health	Chantal Snoeck, Emilie Charpentier
EPI1858189	NP	Romania	2021-Feb-23	EPI_ISL_1665249	A/chicken/Romania/10101_21VIR2044-1/2021	Istituto Zooprofilattico Sperimentale delle Venezie, EU/OIE/Reference Laboratory and FAO Reference Centre for AI and ND	Istituto Zooprofilattico Sperimentale Delle Venezie	Onita, I.; Neicut, A.; Raluca, B.; Razvan, M.; Florica, B.; Zecchin, B.; Fusaro, A.; Pastori, A.; Schivo, A.; Salviato, A.; Monne, I.; Terregino, C.
EPI1858190	NS	Romania	2021-Feb-23	EPI_ISL_1665249	A/chicken/Romania/10101_21VIR2044-1/2021	Istituto Zooprofilattico Sperimentale delle Venezie, EU/OIE/Reference Laboratory and FAO Reference Centre for AI and ND	Istituto Zooprofilattico Sperimentale Delle Venezie	Onita, I.; Neicut, A.; Raluca, B.; Razvan, M.; Florica, B.; Zecchin, B.; Fusaro, A.; Pastori, A.; Schivo, A.; Salviato, A.; Monne, I.; Terregino, C.
EPI1858191	MP	Romania	2021-Feb-23	EPI_ISL_1665249	A/chicken/Romania/10101_21VIR2044-1/2021	Istituto Zooprofilattico Sperimentale delle Venezie, EU/OIE/Reference Laboratory and FAO Reference Centre for AI and ND	Istituto Zooprofilattico Sperimentale Delle Venezie	Onita, I.; Neicut, A.; Raluca, B.; Razvan, M.; Florica, B.; Zecchin, B.; Fusaro, A.; Pastori, A.; Schivo, A.; Salviato, A.; Monne, I.; Terregino, C.
EPI1858192	PA	Romania	2021-Feb-23	EPI_ISL_1665249	A/chicken/Romania/10101_21VIR2044-1/2021	Istituto Zooprofilattico Sperimentale delle Venezie, EU/OIE/Reference Laboratory and FAO Reference Centre for AI and ND	Istituto Zooprofilattico Sperimentale Delle Venezie	Onita, I.; Neicut, A.; Raluca, B.; Razvan, M.; Florica, B.; Zecchin, B.; Fusaro, A.; Pastori, A.; Schivo, A.; Salviato, A.; Monne, I.; Terregino, C.
EPI1858193	PB2	Romania	2021-Feb-23	EPI_ISL_1665249	A/chicken/Romania/10101_21VIR2044-1/2021	Istituto Zooprofilattico Sperimentale delle Venezie, EU/OIE/Reference Laboratory and FAO Reference Centre for AI and ND	Istituto Zooprofilattico Sperimentale Delle Venezie	Onita, I.; Neicut, A.; Raluca, B.; Razvan, M.; Florica, B.; Zecchin, B.; Fusaro, A.; Pastori, A.; Schivo, A.; Salviato, A.; Monne, I.; Terregino, C.
EPI1858194	PB1	Romania	2021-Feb-23	EPI_ISL_1665249	A/chicken/Romania/10101_21VIR2044-1/2021	Istituto Zooprofilattico Sperimentale delle Venezie, EU/OIE/Reference Laboratory and FAO Reference Centre for AI and ND	Istituto Zooprofilattico Sperimentale Delle Venezie	Onita, I.; Neicut, A.; Raluca, B.; Razvan, M.; Florica, B.; Zecchin, B.; Fusaro, A.; Pastori, A.; Schivo, A.; Salviato, A.; Monne, I.; Terregino, C.
EPI1858195	NA	Romania	2021-Feb-23	EPI_ISL_1665249	A/chicken/Romania/10101_21VIR2044-1/2021	Istituto Zooprofilattico Sperimentale delle Venezie, EU/OIE/Reference Laboratory and FAO Reference Centre for AI and ND	Istituto Zooprofilattico Sperimentale Delle Venezie	Onita, I.; Neicut, A.; Raluca, B.; Razvan, M.; Florica, B.; Zecchin, B.; Fusaro, A.; Pastori, A.; Schivo, A.; Salviato, A.; Monne, I.; Terregino, C.
EPI1858196	HA	Romania	2021-Feb-23	EPI_ISL_1665249	A/chicken/Romania/10101_21VIR2044-1/2021	Istituto Zooprofilattico Sperimentale delle Venezie, EU/OIE/Reference Laboratory and FAO Reference Centre for AI and ND	Istituto Zooprofilattico Sperimentale Delle Venezie	Onita, I.; Neicut, A.; Raluca, B.; Razvan, M.; Florica, B.; Zecchin, B.; Fusaro, A.; Pastori, A.; Schivo, A.; Salviato, A.; Monne, I.; Terregino, C.
EPI1858197	NP	Slovakia	2021-Jan-22	EPI_ISL_1665250	A/chicken/Slovakia/Pah10_21VIR1086-5/2021	Istituto Zooprofilattico Sperimentale delle Venezie, EU/OIE/Reference Laboratory and FAO Reference Centre for AI and ND	Istituto Zooprofilattico Sperimentale Delle Venezie	Dirb?kov?, Z.; Tin?k, M.; Zecchin, B.; Fusaro, A.; Pastori, A.; Schivo, A.; Salviato, A.; Monne, I.; Terregino, C.
EPI1858198	NS	Slovakia	2021-Jan-22	EPI_ISL_1665250	A/chicken/Slovakia/Pah10_21VIR1086-5/2021	Istituto Zooprofilattico Sperimentale delle Venezie, EU/OIE/Reference Laboratory and FAO Reference Centre for AI and ND	Istituto Zooprofilattico Sperimentale Delle Venezie	Dirb?kov?, Z.; Tin?k, M.; Zecchin, B.; Fusaro, A.; Pastori, A.; Schivo, A.; Salviato, A.; Monne, I.; Terregino, C.
EPI1858199	MP	Slovakia	2021-Jan-22	EPI_ISL_1665250	A/chicken/Slovakia/Pah10_21VIR1086-5/2021	Istituto Zooprofilattico Sperimentale delle Venezie, EU/OIE/Reference Laboratory and FAO Reference Centre for AI and ND	Istituto Zooprofilattico Sperimentale Delle Venezie	Dirb?kov?, Z.; Tin?k, M.; Zecchin, B.; Fusaro, A.; Pastori, A.; Schivo, A.; Salviato, A.; Monne, I.; Terregino, C.
EPI1858200	PA	Slovakia	2021-Jan-22	EPI_ISL_1665250	A/chicken/Slovakia/Pah10_21VIR1086-5/2021	Istituto Zooprofilattico Sperimentale delle Venezie, EU/OIE/Reference Laboratory and FAO Reference Centre for AI and ND	Istituto Zooprofilattico Sperimentale Delle Venezie	Dirb?kov?, Z.; Tin?k, M.; Zecchin, B.; Fusaro, A.; Pastori, A.; Schivo, A.; Salviato, A.; Monne, I.; Terregino, C.
EPI1858201	PB2	Slovakia	2021-Jan-22	EPI_ISL_1665250	A/chicken/Slovakia/Pah10_21VIR1086-5/2021	Istituto Zooprofilattico Sperimentale delle Venezie, EU/OIE/Reference Laboratory and FAO Reference Centre for AI and ND	Istituto Zooprofilattico Sperimentale Delle Venezie	Dirb?kov?, Z.; Tin?k, M.; Zecchin, B.; Fusaro, A.; Pastori, A.; Schivo, A.; Salviato, A.; Monne, I.; Terregino, C.
EPI1858202	PB1	Slovakia	2021-Jan-22	EPI_ISL_1665250	A/chicken/Slovakia/Pah10_21VIR1086-5/2021	Istituto Zooprofilattico Sperimentale delle Venezie, EU/OIE/Reference Laboratory and FAO Reference Centre for AI and ND	Istituto Zooprofilattico Sperimentale Delle Venezie	Dirb?kov?, Z.; Tin?k, M.; Zecchin, B.; Fusaro, A.; Pastori, A.; Schivo, A.; Salviato, A.; Monne, I.; Terregino, C.
EPI1858203	NA	Slovakia	2021-Jan-22	EPI_ISL_1665250	A/chicken/Slovakia/Pah10_21VIR1086-5/2021	Istituto Zooprofilattico Sperimentale delle Venezie, EU/OIE/Reference Laboratory and FAO Reference Centre for AI and ND	Istituto Zooprofilattico Sperimentale Delle Venezie	Dirb?kov?, Z.; Tin?k, M.; Zecchin, B.; Fusaro, A.; Pastori, A.; Schivo, A.; Salviato, A.; Monne, I.; Terregino, C.
EPI1858204	HA	Slovakia	2021-Jan-22	EPI_ISL_1665250	A/chicken/Slovakia/Pah10_21VIR1086-5/2021	Istituto Zooprofilattico Sperimentale delle Venezie, EU/OIE/Reference Laboratory and FAO Reference Centre for AI and ND	Istituto Zooprofilattico Sperimentale Delle Venezie	Dirb?kov?, Z.; Tin?k, M.; Zecchin, B.; Fusaro, A.; Pastori, A.; Schivo, A.; Salviato, A.; Monne, I.; Terregino, C.
EPI1858253	NP	Austria	2021-Feb-10	EPI_ISL_1665258	A/mute_swan/Austria/21013162_21VIR1085-5/2021	AGES - Österreichische Agentur für Gesundheit und Ernährungssicherheit GmbH	Istituto Zooprofilattico Sperimentale Delle Venezie	Wodak, E.; Revilla Fern?ndez, S.; Schmoll, F.; Zecchin, B.; Fusaro, A.; Pastori, A.; Schivo, A.; Salviato, A.; Monne, I.; Terregino, C.
EPI1858254	NS	Austria	2021-Feb-10	EPI_ISL_1665258	A/mute_swan/Austria/21013162_21VIR1085-5/2021	AGES - Österreichische Agentur für Gesundheit und Ernährungssicherheit GmbH	Istituto Zooprofilattico Sperimentale Delle Venezie	Wodak, E.; Revilla Fern?ndez, S.; Schmoll, F.; Zecchin, B.; Fusaro, A.; Pastori, A.; Schivo, A.; Salviato, A.; Monne, I.; Terregino, C.
EPI1858255	MP	Austria	2021-Feb-10	EPI_ISL_1665258	A/mute_swan/Austria/21013162_21VIR1085-5/2021	AGES - Österreichische Agentur für Gesundheit und Ernährungssicherheit GmbH	Istituto Zooprofilattico Sperimentale Delle Venezie	Wodak, E.; Revilla Fern?ndez, S.; Schmoll, F.; Zecchin, B.; Fusaro, A.; Pastori, A.; Schivo, A.; Salviato, A.; Monne, I.; Terregino, C.
EPI1858256	PA	Austria	2021-Feb-10	EPI_ISL_1665258	A/mute_swan/Austria/21013162_21VIR1085-5/2021	AGES - Österreichische Agentur für Gesundheit und Ernährungssicherheit GmbH	Istituto Zooprofilattico Sperimentale Delle Venezie	Wodak, E.; Revilla Fern?ndez, S.; Schmoll, F.; Zecchin, B.; Fusaro, A.; Pastori, A.; Schivo, A.; Salviato, A.; Monne, I.; Terregino, C.
EPI1858257	PB2	Austria	2021-Feb-10	EPI_ISL_1665258	A/mute_swan/Austria/21013162_21VIR1085-5/2021	AGES - Österreichische Agentur für Gesundheit und Ernährungssicherheit GmbH	Istituto Zooprofilattico Sperimentale Delle Venezie	Wodak, E.; Revilla Fern?ndez, S.; Schmoll, F.; Zecchin, B.; Fusaro, A.; Pastori, A.; Schivo, A.; Salviato, A.; Monne, I.; Terregino, C.
EPI1858258	PB1	Austria	2021-Feb-10	EPI_ISL_1665258	A/mute_swan/Austria/21013162_21VIR1085-5/2021	AGES - Österreichische Agentur für Gesundheit und Ernährungssicherheit GmbH	Istituto Zooprofilattico Sperimentale Delle Venezie	Wodak, E.; Revilla Fern?ndez, S.; Schmoll, F.; Zecchin, B.; Fusaro, A.; Pastori, A.; Schivo, A.; Salviato, A.; Monne, I.; Terregino, C.
EPI1858259	NA	Austria	2021-Feb-10	EPI_ISL_1665258	A/mute_swan/Austria/21013162_21VIR1085-5/2021	AGES - Österreichische Agentur für Gesundheit und Ernährungssicherheit GmbH	Istituto Zooprofilattico Sperimentale Delle Venezie	Wodak, E.; Revilla Fern?ndez, S.; Schmoll, F.; Zecchin, B.; Fusaro, A.; Pastori, A.; Schivo, A.; Salviato, A.; Monne, I.; Terregino, C.
EPI1858260	HA	Austria	2021-Feb-10	EPI_ISL_1665258	A/mute_swan/Austria/21013162_21VIR1085-5/2021	AGES - Österreichische Agentur für Gesundheit und Ernährungssicherheit GmbH	Istituto Zooprofilattico Sperimentale Delle Venezie	Wodak, E.; Revilla Fern?ndez, S.; Schmoll, F.; Zecchin, B.; Fusaro, A.; Pastori, A.; Schivo, A.; Salviato, A.; Monne, I.; Terregino, C.
EPI1858277	NP	Slovakia	2021-Jan-29	EPI_ISL_1665261	A/mute_swan/Slovakia/Pah15_21VIR1086-3/2021	Istituto Zooprofilattico Sperimentale delle Venezie, EU/OIE/Reference Laboratory and FAO Reference Centre for AI and ND	Istituto Zooprofilattico Sperimentale Delle Venezie	Dirb?kov?, Z.; Tin?k, M.; Zecchin, B.; Fusaro, A.; Pastori, A.; Schivo, A.; Salviato, A.; Monne, I.; Terregino, C.
EPI1858278	NS	Slovakia	2021-Jan-29	EPI_ISL_1665261	A/mute_swan/Slovakia/Pah15_21VIR1086-3/2021	Istituto Zooprofilattico Sperimentale delle Venezie, EU/OIE/Reference Laboratory and FAO Reference Centre for AI and ND	Istituto Zooprofilattico Sperimentale Delle Venezie	Dirb?kov?, Z.; Tin?k, M.; Zecchin, B.; Fusaro, A.; Pastori, A.; Schivo, A.; Salviato, A.; Monne, I.; Terregino, C.
EPI1858279	MP	Slovakia	2021-Jan-29	EPI_ISL_1665261	A/mute_swan/Slovakia/Pah15_21VIR1086-3/2021	Istituto Zooprofilattico Sperimentale delle Venezie, EU/OIE/Reference Laboratory and FAO Reference Centre for AI and ND	Istituto Zooprofilattico Sperimentale Delle Venezie	Dirb?kov?, Z.; Tin?k, M.; Zecchin, B.; Fusaro, A.; Pastori, A.; Schivo, A.; Salviato, A.; Monne, I.; Terregino, C.
EPI1858280	PA	Slovakia	2021-Jan-29	EPI_ISL_1665261	A/mute_swan/Slovakia/Pah15_21VIR1086-3/2021	Istituto Zooprofilattico Sperimentale delle Venezie, EU/OIE/Reference Laboratory and FAO Reference Centre for AI and ND	Istituto Zooprofilattico Sperimentale Delle Venezie	Dirb?kov?, Z.; Tin?k, M.; Zecchin, B.; Fusaro, A.; Pastori, A.; Schivo, A.; Salviato, A.; Monne, I.; Terregino, C.
EPI1858281	PB2	Slovakia	2021-Jan-29	EPI_ISL_1665261	A/mute_swan/Slovakia/Pah15_21VIR1086-3/2021	Istituto Zooprofilattico Sperimentale delle Venezie, EU/OIE/Reference Laboratory and FAO Reference Centre for AI and ND	Istituto Zooprofilattico Sperimentale Delle Venezie	Dirb?kov?, Z.; Tin?k, M.; Zecchin, B.; Fusaro, A.; Pastori, A.; Schivo, A.; Salviato, A.; Monne, I.; Terregino, C.
EPI1858282	PB1	Slovakia	2021-Jan-29	EPI_ISL_1665261	A/mute_swan/Slovakia/Pah15_21VIR1086-3/2021	Istituto Zooprofilattico Sperimentale delle Venezie, EU/OIE/Reference Laboratory and FAO Reference Centre for AI and ND	Istituto Zooprofilattico Sperimentale Delle Venezie	Dirb?kov?, Z.; Tin?k, M.; Zecchin, B.; Fusaro, A.; Pastori, A.; Schivo, A.; Salviato, A.; Monne, I.; Terregino, C.
EPI1858283	NA	Slovakia	2021-Jan-29	EPI_ISL_1665261	A/mute_swan/Slovakia/Pah15_21VIR1086-3/2021	Istituto Zooprofilattico Sperimentale delle Venezie, EU/OIE/Reference Laboratory and FAO Reference Centre for AI and ND	Istituto Zooprofilattico Sperimentale Delle Venezie	Dirb?kov?, Z.; Tin?k, M.; Zecchin, B.; Fusaro, A.; Pastori, A.; Schivo, A.; Salviato, A.; Monne, I.; Terregino, C.
EPI1858284	HA	Slovakia	2021-Jan-29	EPI_ISL_1665261	A/mute_swan/Slovakia/Pah15_21VIR1086-3/2021	Istituto Zooprofilattico Sperimentale delle Venezie, EU/OIE/Reference Laboratory and FAO Reference Centre for AI and ND	Istituto Zooprofilattico Sperimentale Delle Venezie	Dirb?kov?, Z.; Tin?k, M.; Zecchin, B.; Fusaro, A.; Pastori, A.; Schivo, A.; Salviato, A.; Monne, I.; Terregino, C.
EPI1858285	NP	Slovakia	2021-Jan-15	EPI_ISL_1665262	A/mute_swan/Slovakia/Pah6_21VIR1086-2/2021	Istituto Zooprofilattico Sperimentale delle Venezie, EU/OIE/Reference Laboratory and FAO Reference Centre for AI and ND	Istituto Zooprofilattico Sperimentale Delle Venezie	Dirb?kov?, Z.; Tin?k, M.; Zecchin, B.; Fusaro, A.; Pastori, A.; Schivo, A.; Salviato, A.; Monne, I.; Terregino, C.
EPI1858286	NS	Slovakia	2021-Jan-15	EPI_ISL_1665262	A/mute_swan/Slovakia/Pah6_21VIR1086-2/2021	Istituto Zooprofilattico Sperimentale delle Venezie, EU/OIE/Reference Laboratory and FAO Reference Centre for AI and ND	Istituto Zooprofilattico Sperimentale Delle Venezie	Dirb?kov?, Z.; Tin?k, M.; Zecchin, B.; Fusaro, A.; Pastori, A.; Schivo, A.; Salviato, A.; Monne, I.; Terregino, C.
EPI1858287	MP	Slovakia	2021-Jan-15	EPI_ISL_1665262	A/mute_swan/Slovakia/Pah6_21VIR1086-2/2021	Istituto Zooprofilattico Sperimentale delle Venezie, EU/OIE/Reference Laboratory and FAO Reference Centre for AI and ND	Istituto Zooprofilattico Sperimentale Delle Venezie	Dirb?kov?, Z.; Tin?k, M.; Zecchin, B.; Fusaro, A.; Pastori, A.; Schivo, A.; Salviato, A.; Monne, I.; Terregino, C.
EPI1858288	PA	Slovakia	2021-Jan-15	EPI_ISL_1665262	A/mute_swan/Slovakia/Pah6_21VIR1086-2/2021	Istituto Zooprofilattico Sperimentale delle Venezie, EU/OIE/Reference Laboratory and FAO Reference Centre for AI and ND	Istituto Zooprofilattico Sperimentale Delle Venezie	Dirb?kov?, Z.; Tin?k, M.; Zecchin, B.; Fusaro, A.; Pastori, A.; Schivo, A.; Salviato, A.; Monne, I.; Terregino, C.
EPI1858289	PB2	Slovakia	2021-Jan-15	EPI_ISL_1665262	A/mute_swan/Slovakia/Pah6_21VIR1086-2/2021	Istituto Zooprofilattico Sperimentale delle Venezie, EU/OIE/Reference Laboratory and FAO Reference Centre for AI and ND	Istituto Zooprofilattico Sperimentale Delle Venezie	Dirb?kov?, Z.; Tin?k, M.; Zecchin, B.; Fusaro, A.; Pastori, A.; Schivo, A.; Salviato, A.; Monne, I.; Terregino, C.
EPI1858290	PB1	Slovakia	2021-Jan-15	EPI_ISL_1665262	A/mute_swan/Slovakia/Pah6_21VIR1086-2/2021	Istituto Zooprofilattico Sperimentale delle Venezie, EU/OIE/Reference Laboratory and FAO Reference Centre for AI and ND	Istituto Zooprofilattico Sperimentale Delle Venezie	Dirb?kov?, Z.; Tin?k, M.; Zecchin, B.; Fusaro, A.; Pastori, A.; Schivo, A.; Salviato, A.; Monne, I.; Terregino, C.
EPI1858291	NA	Slovakia	2021-Jan-15	EPI_ISL_1665262	A/mute_swan/Slovakia/Pah6_21VIR1086-2/2021	Istituto Zooprofilattico Sperimentale delle Venezie, EU/OIE/Reference Laboratory and FAO Reference Centre for AI and ND	Istituto Zooprofilattico Sperimentale Delle Venezie	Dirb?kov?, Z.; Tin?k, M.; Zecchin, B.; Fusaro, A.; Pastori, A.; Schivo, A.; Salviato, A.; Monne, I.; Terregino, C.
EPI1858292	HA	Slovakia	2021-Jan-15	EPI_ISL_1665262	A/mute_swan/Slovakia/Pah6_21VIR1086-2/2021	Istituto Zooprofilattico Sperimentale delle Venezie, EU/OIE/Reference Laboratory and FAO Reference Centre for AI and ND	Istituto Zooprofilattico Sperimentale Delle Venezie	Dirb?kov?, Z.; Tin?k, M.; Zecchin, B.; Fusaro, A.; Pastori, A.; Schivo, A.; Salviato, A.; Monne, I.; Terregino, C.
EPI1858325	NP	Slovenia	2020-Dec-24	EPI_ISL_1665267	A/mute_swan/Slovenia/1914-20_21VIR959-5/2020	Istituto Zooprofilattico Sperimentale delle Venezie, EU/OIE/Reference Laboratory and FAO Reference Centre for AI and ND	Istituto Zooprofilattico Sperimentale Delle Venezie	Slavec, B.; Racnik, J.; Zorman Rojs, Olga.; Zecchin, B.; Fusaro, A.; Pastori, A.; Schivo, A.; Salviato, A.; Monne, I.; Terregino, C.
EPI1858326	NS	Slovenia	2020-Dec-24	EPI_ISL_1665267	A/mute_swan/Slovenia/1914-20_21VIR959-5/2020	Istituto Zooprofilattico Sperimentale delle Venezie, EU/OIE/Reference Laboratory and FAO Reference Centre for AI and ND	Istituto Zooprofilattico Sperimentale Delle Venezie	Slavec, B.; Racnik, J.; Zorman Rojs, Olga.; Zecchin, B.; Fusaro, A.; Pastori, A.; Schivo, A.; Salviato, A.; Monne, I.; Terregino, C.
EPI1858327	MP	Slovenia	2020-Dec-24	EPI_ISL_1665267	A/mute_swan/Slovenia/1914-20_21VIR959-5/2020	Istituto Zooprofilattico Sperimentale delle Venezie, EU/OIE/Reference Laboratory and FAO Reference Centre for AI and ND	Istituto Zooprofilattico Sperimentale Delle Venezie	Slavec, B.; Racnik, J.; Zorman Rojs, Olga.; Zecchin, B.; Fusaro, A.; Pastori, A.; Schivo, A.; Salviato, A.; Monne, I.; Terregino, C.
EPI1858328	PA	Slovenia	2020-Dec-24	EPI_ISL_1665267	A/mute_swan/Slovenia/1914-20_21VIR959-5/2020	Istituto Zooprofilattico Sperimentale delle Venezie, EU/OIE/Reference Laboratory and FAO Reference Centre for AI and ND	Istituto Zooprofilattico Sperimentale Delle Venezie	Slavec, B.; Racnik, J.; Zorman Rojs, Olga.; Zecchin, B.; Fusaro, A.; Pastori, A.; Schivo, A.; Salviato, A.; Monne, I.; Terregino, C.
EPI1858329	PB2	Slovenia	2020-Dec-24	EPI_ISL_1665267	A/mute_swan/Slovenia/1914-20_21VIR959-5/2020	Istituto Zooprofilattico Sperimentale delle Venezie, EU/OIE/Reference Laboratory and FAO Reference Centre for AI and ND	Istituto Zooprofilattico Sperimentale Delle Venezie	Slavec, B.; Racnik, J.; Zorman Rojs, Olga.; Zecchin, B.; Fusaro, A.; Pastori, A.; Schivo, A.; Salviato, A.; Monne, I.; Terregino, C.
EPI1858330	PB1	Slovenia	2020-Dec-24	EPI_ISL_1665267	A/mute_swan/Slovenia/1914-20_21VIR959-5/2020	Istituto Zooprofilattico Sperimentale delle Venezie, EU/OIE/Reference Laboratory and FAO Reference Centre for AI and ND	Istituto Zooprofilattico Sperimentale Delle Venezie	Slavec, B.; Racnik, J.; Zorman Rojs, Olga.; Zecchin, B.; Fusaro, A.; Pastori, A.; Schivo, A.; Salviato, A.; Monne, I.; Terregino, C.
EPI1858331	NA	Slovenia	2020-Dec-24	EPI_ISL_1665267	A/mute_swan/Slovenia/1914-20_21VIR959-5/2020	Istituto Zooprofilattico Sperimentale delle Venezie, EU/OIE/Reference Laboratory and FAO Reference Centre for AI and ND	Istituto Zooprofilattico Sperimentale Delle Venezie	Slavec, B.; Racnik, J.; Zorman Rojs, Olga.; Zecchin, B.; Fusaro, A.; Pastori, A.; Schivo, A.; Salviato, A.; Monne, I.; Terregino, C.
EPI1858332	HA	Slovenia	2020-Dec-24	EPI_ISL_1665267	A/mute_swan/Slovenia/1914-20_21VIR959-5/2020	Istituto Zooprofilattico Sperimentale delle Venezie, EU/OIE/Reference Laboratory and FAO Reference Centre for AI and ND	Istituto Zooprofilattico Sperimentale Delle Venezie	Slavec, B.; Racnik, J.; Zorman Rojs, Olga.; Zecchin, B.; Fusaro, A.; Pastori, A.; Schivo, A.; Salviato, A.; Monne, I.; Terregino, C.
EPI1858333	NP	Romania	2021-Jan-08	EPI_ISL_1665268	A/whooper_swan/Romania/10123_21VIR849-1/2021	Istituto Zooprofilattico Sperimentale delle Venezie, EU/OIE/Reference Laboratory and FAO Reference Centre for AI and ND	Istituto Zooprofilattico Sperimentale Delle Venezie	Onita, I.; Neicut, A.; Raluca, B.; Razvan, M.; Florica, B.; Zecchin, B.; Fusaro, A.; Pastori, A.; Schivo, A.; Salviato, A.; Monne, I.; Terregino, C.
EPI1858334	NS	Romania	2021-Jan-08	EPI_ISL_1665268	A/whooper_swan/Romania/10123_21VIR849-1/2021	Istituto Zooprofilattico Sperimentale delle Venezie, EU/OIE/Reference Laboratory and FAO Reference Centre for AI and ND	Istituto Zooprofilattico Sperimentale Delle Venezie	Onita, I.; Neicut, A.; Raluca, B.; Razvan, M.; Florica, B.; Zecchin, B.; Fusaro, A.; Pastori, A.; Schivo, A.; Salviato, A.; Monne, I.; Terregino, C.
EPI1858335	MP	Romania	2021-Jan-08	EPI_ISL_1665268	A/whooper_swan/Romania/10123_21VIR849-1/2021	Istituto Zooprofilattico Sperimentale delle Venezie, EU/OIE/Reference Laboratory and FAO Reference Centre for AI and ND	Istituto Zooprofilattico Sperimentale Delle Venezie	Onita, I.; Neicut, A.; Raluca, B.; Razvan, M.; Florica, B.; Zecchin, B.; Fusaro, A.; Pastori, A.; Schivo, A.; Salviato, A.; Monne, I.; Terregino, C.
EPI1858336	PA	Romania	2021-Jan-08	EPI_ISL_1665268	A/whooper_swan/Romania/10123_21VIR849-1/2021	Istituto Zooprofilattico Sperimentale delle Venezie, EU/OIE/Reference Laboratory and FAO Reference Centre for AI and ND	Istituto Zooprofilattico Sperimentale Delle Venezie	Onita, I.; Neicut, A.; Raluca, B.; Razvan, M.; Florica, B.; Zecchin, B.; Fusaro, A.; Pastori, A.; Schivo, A.; Salviato, A.; Monne, I.; Terregino, C.
EPI1858337	PB2	Romania	2021-Jan-08	EPI_ISL_1665268	A/whooper_swan/Romania/10123_21VIR849-1/2021	Istituto Zooprofilattico Sperimentale delle Venezie, EU/OIE/Reference Laboratory and FAO Reference Centre for AI and ND	Istituto Zooprofilattico Sperimentale Delle Venezie	Onita, I.; Neicut, A.; Raluca, B.; Razvan, M.; Florica, B.; Zecchin, B.; Fusaro, A.; Pastori, A.; Schivo, A.; Salviato, A.; Monne, I.; Terregino, C.
EPI1858338	PB1	Romania	2021-Jan-08	EPI_ISL_1665268	A/whooper_swan/Romania/10123_21VIR849-1/2021	Istituto Zooprofilattico Sperimentale delle Venezie, EU/OIE/Reference Laboratory and FAO Reference Centre for AI and ND	Istituto Zooprofilattico Sperimentale Delle Venezie	Onita, I.; Neicut, A.; Raluca, B.; Razvan, M.; Florica, B.; Zecchin, B.; Fusaro, A.; Pastori, A.; Schivo, A.; Salviato, A.; Monne, I.; Terregino, C.
EPI1858339	NA	Romania	2021-Jan-08	EPI_ISL_1665268	A/whooper_swan/Romania/10123_21VIR849-1/2021	Istituto Zooprofilattico Sperimentale delle Venezie, EU/OIE/Reference Laboratory and FAO Reference Centre for AI and ND	Istituto Zooprofilattico Sperimentale Delle Venezie	Onita, I.; Neicut, A.; Raluca, B.; Razvan, M.; Florica, B.; Zecchin, B.; Fusaro, A.; Pastori, A.; Schivo, A.; Salviato, A.; Monne, I.; Terregino, C.
EPI1858340	HA	Romania	2021-Jan-08	EPI_ISL_1665268	A/whooper_swan/Romania/10123_21VIR849-1/2021	Istituto Zooprofilattico Sperimentale delle Venezie, EU/OIE/Reference Laboratory and FAO Reference Centre for AI and ND	Istituto Zooprofilattico Sperimentale Delle Venezie	Onita, I.; Neicut, A.; Raluca, B.; Razvan, M.; Florica, B.; Zecchin, B.; Fusaro, A.; Pastori, A.; Schivo, A.; Salviato, A.; Monne, I.; Terregino, C.
EPI1858341	NP	Romania	2021-Jan-20	EPI_ISL_1665269	A/whooper_swan/Romania/10311_21VIR849-2/2021	Istituto Zooprofilattico Sperimentale delle Venezie, EU/OIE/Reference Laboratory and FAO Reference Centre for AI and ND	Istituto Zooprofilattico Sperimentale Delle Venezie	Onita, I.; Neicut, A.; Raluca, B.; Razvan, M.; Florica, B.; Zecchin, B.; Fusaro, A.; Pastori, A.; Schivo, A.; Salviato, A.; Monne, I.; Terregino, C.
EPI1858342	NS	Romania	2021-Jan-20	EPI_ISL_1665269	A/whooper_swan/Romania/10311_21VIR849-2/2021	Istituto Zooprofilattico Sperimentale delle Venezie, EU/OIE/Reference Laboratory and FAO Reference Centre for AI and ND	Istituto Zooprofilattico Sperimentale Delle Venezie	Onita, I.; Neicut, A.; Raluca, B.; Razvan, M.; Florica, B.; Zecchin, B.; Fusaro, A.; Pastori, A.; Schivo, A.; Salviato, A.; Monne, I.; Terregino, C.
EPI1858343	MP	Romania	2021-Jan-20	EPI_ISL_1665269	A/whooper_swan/Romania/10311_21VIR849-2/2021	Istituto Zooprofilattico Sperimentale delle Venezie, EU/OIE/Reference Laboratory and FAO Reference Centre for AI and ND	Istituto Zooprofilattico Sperimentale Delle Venezie	Onita, I.; Neicut, A.; Raluca, B.; Razvan, M.; Florica, B.; Zecchin, B.; Fusaro, A.; Pastori, A.; Schivo, A.; Salviato, A.; Monne, I.; Terregino, C.
EPI1858344	PA	Romania	2021-Jan-20	EPI_ISL_1665269	A/whooper_swan/Romania/10311_21VIR849-2/2021	Istituto Zooprofilattico Sperimentale delle Venezie, EU/OIE/Reference Laboratory and FAO Reference Centre for AI and ND	Istituto Zooprofilattico Sperimentale Delle Venezie	Onita, I.; Neicut, A.; Raluca, B.; Razvan, M.; Florica, B.; Zecchin, B.; Fusaro, A.; Pastori, A.; Schivo, A.; Salviato, A.; Monne, I.; Terregino, C.
EPI1858345	PB2	Romania	2021-Jan-20	EPI_ISL_1665269	A/whooper_swan/Romania/10311_21VIR849-2/2021	Istituto Zooprofilattico Sperimentale delle Venezie, EU/OIE/Reference Laboratory and FAO Reference Centre for AI and ND	Istituto Zooprofilattico Sperimentale Delle Venezie	Onita, I.; Neicut, A.; Raluca, B.; Razvan, M.; Florica, B.; Zecchin, B.; Fusaro, A.; Pastori, A.; Schivo, A.; Salviato, A.; Monne, I.; Terregino, C.
EPI1858346	PB1	Romania	2021-Jan-20	EPI_ISL_1665269	A/whooper_swan/Romania/10311_21VIR849-2/2021	Istituto Zooprofilattico Sperimentale delle Venezie, EU/OIE/Reference Laboratory and FAO Reference Centre for AI and ND	Istituto Zooprofilattico Sperimentale Delle Venezie	Onita, I.; Neicut, A.; Raluca, B.; Razvan, M.; Florica, B.; Zecchin, B.; Fusaro, A.; Pastori, A.; Schivo, A.; Salviato, A.; Monne, I.; Terregino, C.
EPI1858347	NA	Romania	2021-Jan-20	EPI_ISL_1665269	A/whooper_swan/Romania/10311_21VIR849-2/2021	Istituto Zooprofilattico Sperimentale delle Venezie, EU/OIE/Reference Laboratory and FAO Reference Centre for AI and ND	Istituto Zooprofilattico Sperimentale Delle Venezie	Onita, I.; Neicut, A.; Raluca, B.; Razvan, M.; Florica, B.; Zecchin, B.; Fusaro, A.; Pastori, A.; Schivo, A.; Salviato, A.; Monne, I.; Terregino, C.
EPI1858348	HA	Romania	2021-Jan-20	EPI_ISL_1665269	A/whooper_swan/Romania/10311_21VIR849-2/2021	Istituto Zooprofilattico Sperimentale delle Venezie, EU/OIE/Reference Laboratory and FAO Reference Centre for AI and ND	Istituto Zooprofilattico Sperimentale Delle Venezie	Onita, I.; Neicut, A.; Raluca, B.; Razvan, M.; Florica, B.; Zecchin, B.; Fusaro, A.; Pastori, A.; Schivo, A.; Salviato, A.; Monne, I.; Terregino, C.
EPI2540373	PB2	Korea, Republic of	2021-Nov-05	EPI_ISL_17606814	A/mandarin duck/Korea/H519/2021	Animal and Plant Quarantine Agency (APQA)	Animal and Plant Quarantine Agency
EPI2540525	PB2	Korea, Republic of	2021-Dec-17	EPI_ISL_17606833	A/quail/Korea/H624/2021	Animal and Plant Quarantine Agency (APQA)	Animal and Plant Quarantine Agency
EPI2594540	NS	China	2019-Feb-27	EPI_ISL_17805209	A/duck/Guangdong/1223/2019			Chen,P., Jin,Z., Peng,L., Zheng,Z., Cheung,Y.M., Guan,J., Chen,L., Huang,Y., Fan,X., Zhang,Z., Shi,D., Xie,J., Chen,R., Xiao,B., Yip,C.H., Holmes,E.C., Lam,T.Y., Zhu,H.; Guan,Y.
EPI2600892	NS	China	2019-Nov-09	EPI_ISL_17811777	A/Common Teal/Shanghai/NH19851/2019(H4N2)	East China Normal University	East China Normal University (ECNU)
EPI2600908	NS	China	2019-Nov-09	EPI_ISL_17811779	A/Mallard/Shanghai/JDS19906/2019(H4N2)	East China Normal University	East China Normal University (ECNU)
EPI2781740	PB2	Norway	2022-Jun-13	EPI_ISL_18454937	A/Glaucous_gull/Norway/2022-07-1148/2022	Norwegian Veterinary Institute	Norwegian Veterinary Institute	Cathrine A. Bøe, Britt Gjerset
EPI2781741	PB1	Norway	2022-Jun-13	EPI_ISL_18454937	A/Glaucous_gull/Norway/2022-07-1148/2022	Norwegian Veterinary Institute	Norwegian Veterinary Institute	Cathrine A. Bøe, Britt Gjerset
EPI2781742	PA	Norway	2022-Jun-13	EPI_ISL_18454937	A/Glaucous_gull/Norway/2022-07-1148/2022	Norwegian Veterinary Institute	Norwegian Veterinary Institute	Cathrine A. Bøe, Britt Gjerset
EPI2781751	HA	Norway	2022-Jun-13	EPI_ISL_18454937	A/Glaucous_gull/Norway/2022-07-1148/2022	Norwegian Veterinary Institute	Norwegian Veterinary Institute	Cathrine A. Bøe, Britt Gjerset
EPI2781780	NP	Norway	2022-Jun-13	EPI_ISL_18454937	A/Glaucous_gull/Norway/2022-07-1148/2022	Norwegian Veterinary Institute	Norwegian Veterinary Institute	Cathrine A. Bøe, Britt Gjerset
EPI2781816	NA	Norway	2022-Jun-13	EPI_ISL_18454937	A/Glaucous_gull/Norway/2022-07-1148/2022	Norwegian Veterinary Institute	Norwegian Veterinary Institute	Cathrine A. Bøe, Britt Gjerset
EPI2781844	MP	Norway	2022-Jun-13	EPI_ISL_18454937	A/Glaucous_gull/Norway/2022-07-1148/2022	Norwegian Veterinary Institute	Norwegian Veterinary Institute	Cathrine A. Bøe, Britt Gjerset
EPI2781884	NS	Norway	2022-Jun-13	EPI_ISL_18454937	A/Glaucous_gull/Norway/2022-07-1148/2022	Norwegian Veterinary Institute	Norwegian Veterinary Institute	Cathrine A. Bøe, Britt Gjerset
EPI2782066	PB2	Norway	2022-Jun-15	EPI_ISL_18455201	A/Great_black-backed_gull/Norway/2022-07-1141-4T/2022	Norwegian Veterinary Institute	Norwegian Veterinary Institute	Britt Gjerset, Cathrine Arnason Bøe
EPI2782067	PB1	Norway	2022-Jun-15	EPI_ISL_18455201	A/Great_black-backed_gull/Norway/2022-07-1141-4T/2022	Norwegian Veterinary Institute	Norwegian Veterinary Institute	Britt Gjerset, Cathrine Arnason Bøe
EPI2782068	PA	Norway	2022-Jun-15	EPI_ISL_18455201	A/Great_black-backed_gull/Norway/2022-07-1141-4T/2022	Norwegian Veterinary Institute	Norwegian Veterinary Institute	Britt Gjerset, Cathrine Arnason Bøe
EPI2782069	HA	Norway	2022-Jun-15	EPI_ISL_18455201	A/Great_black-backed_gull/Norway/2022-07-1141-4T/2022	Norwegian Veterinary Institute	Norwegian Veterinary Institute	Britt Gjerset, Cathrine Arnason Bøe
EPI2782070	NP	Norway	2022-Jun-15	EPI_ISL_18455201	A/Great_black-backed_gull/Norway/2022-07-1141-4T/2022	Norwegian Veterinary Institute	Norwegian Veterinary Institute	Britt Gjerset, Cathrine Arnason Bøe
EPI2782071	NA	Norway	2022-Jun-15	EPI_ISL_18455201	A/Great_black-backed_gull/Norway/2022-07-1141-4T/2022	Norwegian Veterinary Institute	Norwegian Veterinary Institute	Britt Gjerset, Cathrine Arnason Bøe
EPI2782072	MP	Norway	2022-Jun-15	EPI_ISL_18455201	A/Great_black-backed_gull/Norway/2022-07-1141-4T/2022	Norwegian Veterinary Institute	Norwegian Veterinary Institute	Britt Gjerset, Cathrine Arnason Bøe
EPI2782073	NS	Norway	2022-Jun-15	EPI_ISL_18455201	A/Great_black-backed_gull/Norway/2022-07-1141-4T/2022	Norwegian Veterinary Institute	Norwegian Veterinary Institute	Britt Gjerset, Cathrine Arnason Bøe
EPI2876001	NP	Canada	2023-Jan-09	EPI_ISL_18702952	A/American_Crow/PEI/FAV-0035-6/2023	Atlantic Veterinary College, University of Prince Edward Island	Canadian Food Inspection Agency	Erdelyan, Cassidy; Hisanaga, Tamiko; Ayilara, Ifeoluwa; Pama, Lemarie; Yason, Carmencita; Jones, Megan; Bourque, Laura; Fisher, Mathew; Kruczkiewicz, Peter; Sullivan, Daniel; Lung, Oliver; Berhane, Yohannes
EPI2876002	NS	Canada	2023-Jan-09	EPI_ISL_18702952	A/American_Crow/PEI/FAV-0035-6/2023	Atlantic Veterinary College, University of Prince Edward Island	Canadian Food Inspection Agency	Erdelyan, Cassidy; Hisanaga, Tamiko; Ayilara, Ifeoluwa; Pama, Lemarie; Yason, Carmencita; Jones, Megan; Bourque, Laura; Fisher, Mathew; Kruczkiewicz, Peter; Sullivan, Daniel; Lung, Oliver; Berhane, Yohannes
EPI2876003	MP	Canada	2023-Jan-09	EPI_ISL_18702952	A/American_Crow/PEI/FAV-0035-6/2023	Atlantic Veterinary College, University of Prince Edward Island	Canadian Food Inspection Agency	Erdelyan, Cassidy; Hisanaga, Tamiko; Ayilara, Ifeoluwa; Pama, Lemarie; Yason, Carmencita; Jones, Megan; Bourque, Laura; Fisher, Mathew; Kruczkiewicz, Peter; Sullivan, Daniel; Lung, Oliver; Berhane, Yohannes
EPI2876004	PA	Canada	2023-Jan-09	EPI_ISL_18702952	A/American_Crow/PEI/FAV-0035-6/2023	Atlantic Veterinary College, University of Prince Edward Island	Canadian Food Inspection Agency	Erdelyan, Cassidy; Hisanaga, Tamiko; Ayilara, Ifeoluwa; Pama, Lemarie; Yason, Carmencita; Jones, Megan; Bourque, Laura; Fisher, Mathew; Kruczkiewicz, Peter; Sullivan, Daniel; Lung, Oliver; Berhane, Yohannes
EPI2876005	PB2	Canada	2023-Jan-09	EPI_ISL_18702952	A/American_Crow/PEI/FAV-0035-6/2023	Atlantic Veterinary College, University of Prince Edward Island	Canadian Food Inspection Agency	Erdelyan, Cassidy; Hisanaga, Tamiko; Ayilara, Ifeoluwa; Pama, Lemarie; Yason, Carmencita; Jones, Megan; Bourque, Laura; Fisher, Mathew; Kruczkiewicz, Peter; Sullivan, Daniel; Lung, Oliver; Berhane, Yohannes
EPI2876006	PB1	Canada	2023-Jan-09	EPI_ISL_18702952	A/American_Crow/PEI/FAV-0035-6/2023	Atlantic Veterinary College, University of Prince Edward Island	Canadian Food Inspection Agency	Erdelyan, Cassidy; Hisanaga, Tamiko; Ayilara, Ifeoluwa; Pama, Lemarie; Yason, Carmencita; Jones, Megan; Bourque, Laura; Fisher, Mathew; Kruczkiewicz, Peter; Sullivan, Daniel; Lung, Oliver; Berhane, Yohannes
EPI2876007	NA	Canada	2023-Jan-09	EPI_ISL_18702952	A/American_Crow/PEI/FAV-0035-6/2023	Atlantic Veterinary College, University of Prince Edward Island	Canadian Food Inspection Agency	Erdelyan, Cassidy; Hisanaga, Tamiko; Ayilara, Ifeoluwa; Pama, Lemarie; Yason, Carmencita; Jones, Megan; Bourque, Laura; Fisher, Mathew; Kruczkiewicz, Peter; Sullivan, Daniel; Lung, Oliver; Berhane, Yohannes
EPI2876008	HA	Canada	2023-Jan-09	EPI_ISL_18702952	A/American_Crow/PEI/FAV-0035-6/2023	Atlantic Veterinary College, University of Prince Edward Island	Canadian Food Inspection Agency	Erdelyan, Cassidy; Hisanaga, Tamiko; Ayilara, Ifeoluwa; Pama, Lemarie; Yason, Carmencita; Jones, Megan; Bourque, Laura; Fisher, Mathew; Kruczkiewicz, Peter; Sullivan, Daniel; Lung, Oliver; Berhane, Yohannes
EPI2876009	NP	Canada	2023-Jan-31	EPI_ISL_18702953	A/American_Crow/PEI/FAV-0068-3/2023	Atlantic Veterinary College, University of Prince Edward Island	Canadian Food Inspection Agency	Erdelyan, Cassidy; Hisanaga, Tamiko; Ayilara, Ifeoluwa; Pama, Lemarie; Yason, Carmencita; Jones, Megan; Bourque, Laura; Fisher, Mathew; Kruczkiewicz, Peter; Sullivan, Daniel; Lung, Oliver; Berhane, Yohannes
EPI2876010	NS	Canada	2023-Jan-31	EPI_ISL_18702953	A/American_Crow/PEI/FAV-0068-3/2023	Atlantic Veterinary College, University of Prince Edward Island	Canadian Food Inspection Agency	Erdelyan, Cassidy; Hisanaga, Tamiko; Ayilara, Ifeoluwa; Pama, Lemarie; Yason, Carmencita; Jones, Megan; Bourque, Laura; Fisher, Mathew; Kruczkiewicz, Peter; Sullivan, Daniel; Lung, Oliver; Berhane, Yohannes
EPI2876011	MP	Canada	2023-Jan-31	EPI_ISL_18702953	A/American_Crow/PEI/FAV-0068-3/2023	Atlantic Veterinary College, University of Prince Edward Island	Canadian Food Inspection Agency	Erdelyan, Cassidy; Hisanaga, Tamiko; Ayilara, Ifeoluwa; Pama, Lemarie; Yason, Carmencita; Jones, Megan; Bourque, Laura; Fisher, Mathew; Kruczkiewicz, Peter; Sullivan, Daniel; Lung, Oliver; Berhane, Yohannes
EPI2876012	PA	Canada	2023-Jan-31	EPI_ISL_18702953	A/American_Crow/PEI/FAV-0068-3/2023	Atlantic Veterinary College, University of Prince Edward Island	Canadian Food Inspection Agency	Erdelyan, Cassidy; Hisanaga, Tamiko; Ayilara, Ifeoluwa; Pama, Lemarie; Yason, Carmencita; Jones, Megan; Bourque, Laura; Fisher, Mathew; Kruczkiewicz, Peter; Sullivan, Daniel; Lung, Oliver; Berhane, Yohannes
EPI2876013	PB2	Canada	2023-Jan-31	EPI_ISL_18702953	A/American_Crow/PEI/FAV-0068-3/2023	Atlantic Veterinary College, University of Prince Edward Island	Canadian Food Inspection Agency	Erdelyan, Cassidy; Hisanaga, Tamiko; Ayilara, Ifeoluwa; Pama, Lemarie; Yason, Carmencita; Jones, Megan; Bourque, Laura; Fisher, Mathew; Kruczkiewicz, Peter; Sullivan, Daniel; Lung, Oliver; Berhane, Yohannes
EPI2876014	PB1	Canada	2023-Jan-31	EPI_ISL_18702953	A/American_Crow/PEI/FAV-0068-3/2023	Atlantic Veterinary College, University of Prince Edward Island	Canadian Food Inspection Agency	Erdelyan, Cassidy; Hisanaga, Tamiko; Ayilara, Ifeoluwa; Pama, Lemarie; Yason, Carmencita; Jones, Megan; Bourque, Laura; Fisher, Mathew; Kruczkiewicz, Peter; Sullivan, Daniel; Lung, Oliver; Berhane, Yohannes
EPI2876015	NA	Canada	2023-Jan-31	EPI_ISL_18702953	A/American_Crow/PEI/FAV-0068-3/2023	Atlantic Veterinary College, University of Prince Edward Island	Canadian Food Inspection Agency	Erdelyan, Cassidy; Hisanaga, Tamiko; Ayilara, Ifeoluwa; Pama, Lemarie; Yason, Carmencita; Jones, Megan; Bourque, Laura; Fisher, Mathew; Kruczkiewicz, Peter; Sullivan, Daniel; Lung, Oliver; Berhane, Yohannes
EPI2876016	HA	Canada	2023-Jan-31	EPI_ISL_18702953	A/American_Crow/PEI/FAV-0068-3/2023	Atlantic Veterinary College, University of Prince Edward Island	Canadian Food Inspection Agency	Erdelyan, Cassidy; Hisanaga, Tamiko; Ayilara, Ifeoluwa; Pama, Lemarie; Yason, Carmencita; Jones, Megan; Bourque, Laura; Fisher, Mathew; Kruczkiewicz, Peter; Sullivan, Daniel; Lung, Oliver; Berhane, Yohannes
EPI2876017	NP	Canada	2023-Jan-31	EPI_ISL_18702954	A/American_Crow/PEI/FAV-0068-8/2023	Atlantic Veterinary College, University of Prince Edward Island	Canadian Food Inspection Agency	Erdelyan, Cassidy; Hisanaga, Tamiko; Ayilara, Ifeoluwa; Pama, Lemarie; Yason, Carmencita; Jones, Megan; Bourque, Laura; Fisher, Mathew; Kruczkiewicz, Peter; Sullivan, Daniel; Lung, Oliver; Berhane, Yohannes
EPI2876018	NS	Canada	2023-Jan-31	EPI_ISL_18702954	A/American_Crow/PEI/FAV-0068-8/2023	Atlantic Veterinary College, University of Prince Edward Island	Canadian Food Inspection Agency	Erdelyan, Cassidy; Hisanaga, Tamiko; Ayilara, Ifeoluwa; Pama, Lemarie; Yason, Carmencita; Jones, Megan; Bourque, Laura; Fisher, Mathew; Kruczkiewicz, Peter; Sullivan, Daniel; Lung, Oliver; Berhane, Yohannes
EPI2876019	MP	Canada	2023-Jan-31	EPI_ISL_18702954	A/American_Crow/PEI/FAV-0068-8/2023	Atlantic Veterinary College, University of Prince Edward Island	Canadian Food Inspection Agency	Erdelyan, Cassidy; Hisanaga, Tamiko; Ayilara, Ifeoluwa; Pama, Lemarie; Yason, Carmencita; Jones, Megan; Bourque, Laura; Fisher, Mathew; Kruczkiewicz, Peter; Sullivan, Daniel; Lung, Oliver; Berhane, Yohannes
EPI2876020	PA	Canada	2023-Jan-31	EPI_ISL_18702954	A/American_Crow/PEI/FAV-0068-8/2023	Atlantic Veterinary College, University of Prince Edward Island	Canadian Food Inspection Agency	Erdelyan, Cassidy; Hisanaga, Tamiko; Ayilara, Ifeoluwa; Pama, Lemarie; Yason, Carmencita; Jones, Megan; Bourque, Laura; Fisher, Mathew; Kruczkiewicz, Peter; Sullivan, Daniel; Lung, Oliver; Berhane, Yohannes
EPI2876021	PB2	Canada	2023-Jan-31	EPI_ISL_18702954	A/American_Crow/PEI/FAV-0068-8/2023	Atlantic Veterinary College, University of Prince Edward Island	Canadian Food Inspection Agency	Erdelyan, Cassidy; Hisanaga, Tamiko; Ayilara, Ifeoluwa; Pama, Lemarie; Yason, Carmencita; Jones, Megan; Bourque, Laura; Fisher, Mathew; Kruczkiewicz, Peter; Sullivan, Daniel; Lung, Oliver; Berhane, Yohannes
EPI2876022	PB1	Canada	2023-Jan-31	EPI_ISL_18702954	A/American_Crow/PEI/FAV-0068-8/2023	Atlantic Veterinary College, University of Prince Edward Island	Canadian Food Inspection Agency	Erdelyan, Cassidy; Hisanaga, Tamiko; Ayilara, Ifeoluwa; Pama, Lemarie; Yason, Carmencita; Jones, Megan; Bourque, Laura; Fisher, Mathew; Kruczkiewicz, Peter; Sullivan, Daniel; Lung, Oliver; Berhane, Yohannes
EPI2876023	NA	Canada	2023-Jan-31	EPI_ISL_18702954	A/American_Crow/PEI/FAV-0068-8/2023	Atlantic Veterinary College, University of Prince Edward Island	Canadian Food Inspection Agency	Erdelyan, Cassidy; Hisanaga, Tamiko; Ayilara, Ifeoluwa; Pama, Lemarie; Yason, Carmencita; Jones, Megan; Bourque, Laura; Fisher, Mathew; Kruczkiewicz, Peter; Sullivan, Daniel; Lung, Oliver; Berhane, Yohannes
EPI2876024	HA	Canada	2023-Jan-31	EPI_ISL_18702954	A/American_Crow/PEI/FAV-0068-8/2023	Atlantic Veterinary College, University of Prince Edward Island	Canadian Food Inspection Agency	Erdelyan, Cassidy; Hisanaga, Tamiko; Ayilara, Ifeoluwa; Pama, Lemarie; Yason, Carmencita; Jones, Megan; Bourque, Laura; Fisher, Mathew; Kruczkiewicz, Peter; Sullivan, Daniel; Lung, Oliver; Berhane, Yohannes
EPI2876025	NP	Canada	2023-Jan-31	EPI_ISL_18702955	A/American_Crow/PEI/FAV-0068-9/2023	Atlantic Veterinary College, University of Prince Edward Island	Canadian Food Inspection Agency	Erdelyan, Cassidy; Hisanaga, Tamiko; Ayilara, Ifeoluwa; Pama, Lemarie; Yason, Carmencita; Jones, Megan; Bourque, Laura; Fisher, Mathew; Kruczkiewicz, Peter; Sullivan, Daniel; Lung, Oliver; Berhane, Yohannes
EPI2876026	NS	Canada	2023-Jan-31	EPI_ISL_18702955	A/American_Crow/PEI/FAV-0068-9/2023	Atlantic Veterinary College, University of Prince Edward Island	Canadian Food Inspection Agency	Erdelyan, Cassidy; Hisanaga, Tamiko; Ayilara, Ifeoluwa; Pama, Lemarie; Yason, Carmencita; Jones, Megan; Bourque, Laura; Fisher, Mathew; Kruczkiewicz, Peter; Sullivan, Daniel; Lung, Oliver; Berhane, Yohannes
EPI2876027	MP	Canada	2023-Jan-31	EPI_ISL_18702955	A/American_Crow/PEI/FAV-0068-9/2023	Atlantic Veterinary College, University of Prince Edward Island	Canadian Food Inspection Agency	Erdelyan, Cassidy; Hisanaga, Tamiko; Ayilara, Ifeoluwa; Pama, Lemarie; Yason, Carmencita; Jones, Megan; Bourque, Laura; Fisher, Mathew; Kruczkiewicz, Peter; Sullivan, Daniel; Lung, Oliver; Berhane, Yohannes
EPI2876028	PA	Canada	2023-Jan-31	EPI_ISL_18702955	A/American_Crow/PEI/FAV-0068-9/2023	Atlantic Veterinary College, University of Prince Edward Island	Canadian Food Inspection Agency	Erdelyan, Cassidy; Hisanaga, Tamiko; Ayilara, Ifeoluwa; Pama, Lemarie; Yason, Carmencita; Jones, Megan; Bourque, Laura; Fisher, Mathew; Kruczkiewicz, Peter; Sullivan, Daniel; Lung, Oliver; Berhane, Yohannes
EPI2876029	PB2	Canada	2023-Jan-31	EPI_ISL_18702955	A/American_Crow/PEI/FAV-0068-9/2023	Atlantic Veterinary College, University of Prince Edward Island	Canadian Food Inspection Agency	Erdelyan, Cassidy; Hisanaga, Tamiko; Ayilara, Ifeoluwa; Pama, Lemarie; Yason, Carmencita; Jones, Megan; Bourque, Laura; Fisher, Mathew; Kruczkiewicz, Peter; Sullivan, Daniel; Lung, Oliver; Berhane, Yohannes
EPI2876030	PB1	Canada	2023-Jan-31	EPI_ISL_18702955	A/American_Crow/PEI/FAV-0068-9/2023	Atlantic Veterinary College, University of Prince Edward Island	Canadian Food Inspection Agency	Erdelyan, Cassidy; Hisanaga, Tamiko; Ayilara, Ifeoluwa; Pama, Lemarie; Yason, Carmencita; Jones, Megan; Bourque, Laura; Fisher, Mathew; Kruczkiewicz, Peter; Sullivan, Daniel; Lung, Oliver; Berhane, Yohannes
EPI2876031	NA	Canada	2023-Jan-31	EPI_ISL_18702955	A/American_Crow/PEI/FAV-0068-9/2023	Atlantic Veterinary College, University of Prince Edward Island	Canadian Food Inspection Agency	Erdelyan, Cassidy; Hisanaga, Tamiko; Ayilara, Ifeoluwa; Pama, Lemarie; Yason, Carmencita; Jones, Megan; Bourque, Laura; Fisher, Mathew; Kruczkiewicz, Peter; Sullivan, Daniel; Lung, Oliver; Berhane, Yohannes
EPI2876032	HA	Canada	2023-Jan-31	EPI_ISL_18702955	A/American_Crow/PEI/FAV-0068-9/2023	Atlantic Veterinary College, University of Prince Edward Island	Canadian Food Inspection Agency	Erdelyan, Cassidy; Hisanaga, Tamiko; Ayilara, Ifeoluwa; Pama, Lemarie; Yason, Carmencita; Jones, Megan; Bourque, Laura; Fisher, Mathew; Kruczkiewicz, Peter; Sullivan, Daniel; Lung, Oliver; Berhane, Yohannes
EPI2876033	NP	Canada	2023-Feb-02	EPI_ISL_18702956	A/American_Crow/NB/FAV-0095-1/2023	Atlantic Veterinary College, University of Prince Edward Island	Canadian Food Inspection Agency	Erdelyan, Cassidy; Hisanaga, Tamiko; Ayilara, Ifeoluwa; Pama, Lemarie; Yason, Carmencita; Jones, Megan; Bourque, Laura; Fisher, Mathew; Kruczkiewicz, Peter; Sullivan, Daniel; Lung, Oliver; Berhane, Yohannes
EPI2876034	NS	Canada	2023-Feb-02	EPI_ISL_18702956	A/American_Crow/NB/FAV-0095-1/2023	Atlantic Veterinary College, University of Prince Edward Island	Canadian Food Inspection Agency	Erdelyan, Cassidy; Hisanaga, Tamiko; Ayilara, Ifeoluwa; Pama, Lemarie; Yason, Carmencita; Jones, Megan; Bourque, Laura; Fisher, Mathew; Kruczkiewicz, Peter; Sullivan, Daniel; Lung, Oliver; Berhane, Yohannes
EPI2876035	MP	Canada	2023-Feb-02	EPI_ISL_18702956	A/American_Crow/NB/FAV-0095-1/2023	Atlantic Veterinary College, University of Prince Edward Island	Canadian Food Inspection Agency	Erdelyan, Cassidy; Hisanaga, Tamiko; Ayilara, Ifeoluwa; Pama, Lemarie; Yason, Carmencita; Jones, Megan; Bourque, Laura; Fisher, Mathew; Kruczkiewicz, Peter; Sullivan, Daniel; Lung, Oliver; Berhane, Yohannes
EPI2876036	PA	Canada	2023-Feb-02	EPI_ISL_18702956	A/American_Crow/NB/FAV-0095-1/2023	Atlantic Veterinary College, University of Prince Edward Island	Canadian Food Inspection Agency	Erdelyan, Cassidy; Hisanaga, Tamiko; Ayilara, Ifeoluwa; Pama, Lemarie; Yason, Carmencita; Jones, Megan; Bourque, Laura; Fisher, Mathew; Kruczkiewicz, Peter; Sullivan, Daniel; Lung, Oliver; Berhane, Yohannes
EPI2876037	PB2	Canada	2023-Feb-02	EPI_ISL_18702956	A/American_Crow/NB/FAV-0095-1/2023	Atlantic Veterinary College, University of Prince Edward Island	Canadian Food Inspection Agency	Erdelyan, Cassidy; Hisanaga, Tamiko; Ayilara, Ifeoluwa; Pama, Lemarie; Yason, Carmencita; Jones, Megan; Bourque, Laura; Fisher, Mathew; Kruczkiewicz, Peter; Sullivan, Daniel; Lung, Oliver; Berhane, Yohannes
EPI2876038	PB1	Canada	2023-Feb-02	EPI_ISL_18702956	A/American_Crow/NB/FAV-0095-1/2023	Atlantic Veterinary College, University of Prince Edward Island	Canadian Food Inspection Agency	Erdelyan, Cassidy; Hisanaga, Tamiko; Ayilara, Ifeoluwa; Pama, Lemarie; Yason, Carmencita; Jones, Megan; Bourque, Laura; Fisher, Mathew; Kruczkiewicz, Peter; Sullivan, Daniel; Lung, Oliver; Berhane, Yohannes
EPI2876039	NA	Canada	2023-Feb-02	EPI_ISL_18702956	A/American_Crow/NB/FAV-0095-1/2023	Atlantic Veterinary College, University of Prince Edward Island	Canadian Food Inspection Agency	Erdelyan, Cassidy; Hisanaga, Tamiko; Ayilara, Ifeoluwa; Pama, Lemarie; Yason, Carmencita; Jones, Megan; Bourque, Laura; Fisher, Mathew; Kruczkiewicz, Peter; Sullivan, Daniel; Lung, Oliver; Berhane, Yohannes
EPI2876040	HA	Canada	2023-Feb-02	EPI_ISL_18702956	A/American_Crow/NB/FAV-0095-1/2023	Atlantic Veterinary College, University of Prince Edward Island	Canadian Food Inspection Agency	Erdelyan, Cassidy; Hisanaga, Tamiko; Ayilara, Ifeoluwa; Pama, Lemarie; Yason, Carmencita; Jones, Megan; Bourque, Laura; Fisher, Mathew; Kruczkiewicz, Peter; Sullivan, Daniel; Lung, Oliver; Berhane, Yohannes
EPI2876041	NP	Canada	2023-Mar-03	EPI_ISL_18702957	A/American_Crow/PEI/FAV-0144-1/2023	Atlantic Veterinary College, University of Prince Edward Island	Canadian Food Inspection Agency	Erdelyan, Cassidy; Hisanaga, Tamiko; Ayilara, Ifeoluwa; Pama, Lemarie; Yason, Carmencita; Jones, Megan; Bourque, Laura; Fisher, Mathew; Kruczkiewicz, Peter; Sullivan, Daniel; Lung, Oliver; Berhane, Yohannes
EPI2876042	NS	Canada	2023-Mar-03	EPI_ISL_18702957	A/American_Crow/PEI/FAV-0144-1/2023	Atlantic Veterinary College, University of Prince Edward Island	Canadian Food Inspection Agency	Erdelyan, Cassidy; Hisanaga, Tamiko; Ayilara, Ifeoluwa; Pama, Lemarie; Yason, Carmencita; Jones, Megan; Bourque, Laura; Fisher, Mathew; Kruczkiewicz, Peter; Sullivan, Daniel; Lung, Oliver; Berhane, Yohannes
EPI2876043	MP	Canada	2023-Mar-03	EPI_ISL_18702957	A/American_Crow/PEI/FAV-0144-1/2023	Atlantic Veterinary College, University of Prince Edward Island	Canadian Food Inspection Agency	Erdelyan, Cassidy; Hisanaga, Tamiko; Ayilara, Ifeoluwa; Pama, Lemarie; Yason, Carmencita; Jones, Megan; Bourque, Laura; Fisher, Mathew; Kruczkiewicz, Peter; Sullivan, Daniel; Lung, Oliver; Berhane, Yohannes
EPI2876044	PA	Canada	2023-Mar-03	EPI_ISL_18702957	A/American_Crow/PEI/FAV-0144-1/2023	Atlantic Veterinary College, University of Prince Edward Island	Canadian Food Inspection Agency	Erdelyan, Cassidy; Hisanaga, Tamiko; Ayilara, Ifeoluwa; Pama, Lemarie; Yason, Carmencita; Jones, Megan; Bourque, Laura; Fisher, Mathew; Kruczkiewicz, Peter; Sullivan, Daniel; Lung, Oliver; Berhane, Yohannes
EPI2876045	PB2	Canada	2023-Mar-03	EPI_ISL_18702957	A/American_Crow/PEI/FAV-0144-1/2023	Atlantic Veterinary College, University of Prince Edward Island	Canadian Food Inspection Agency	Erdelyan, Cassidy; Hisanaga, Tamiko; Ayilara, Ifeoluwa; Pama, Lemarie; Yason, Carmencita; Jones, Megan; Bourque, Laura; Fisher, Mathew; Kruczkiewicz, Peter; Sullivan, Daniel; Lung, Oliver; Berhane, Yohannes
EPI2876046	PB1	Canada	2023-Mar-03	EPI_ISL_18702957	A/American_Crow/PEI/FAV-0144-1/2023	Atlantic Veterinary College, University of Prince Edward Island	Canadian Food Inspection Agency	Erdelyan, Cassidy; Hisanaga, Tamiko; Ayilara, Ifeoluwa; Pama, Lemarie; Yason, Carmencita; Jones, Megan; Bourque, Laura; Fisher, Mathew; Kruczkiewicz, Peter; Sullivan, Daniel; Lung, Oliver; Berhane, Yohannes
EPI2876047	NA	Canada	2023-Mar-03	EPI_ISL_18702957	A/American_Crow/PEI/FAV-0144-1/2023	Atlantic Veterinary College, University of Prince Edward Island	Canadian Food Inspection Agency	Erdelyan, Cassidy; Hisanaga, Tamiko; Ayilara, Ifeoluwa; Pama, Lemarie; Yason, Carmencita; Jones, Megan; Bourque, Laura; Fisher, Mathew; Kruczkiewicz, Peter; Sullivan, Daniel; Lung, Oliver; Berhane, Yohannes
EPI2876048	HA	Canada	2023-Mar-03	EPI_ISL_18702957	A/American_Crow/PEI/FAV-0144-1/2023	Atlantic Veterinary College, University of Prince Edward Island	Canadian Food Inspection Agency	Erdelyan, Cassidy; Hisanaga, Tamiko; Ayilara, Ifeoluwa; Pama, Lemarie; Yason, Carmencita; Jones, Megan; Bourque, Laura; Fisher, Mathew; Kruczkiewicz, Peter; Sullivan, Daniel; Lung, Oliver; Berhane, Yohannes
EPI2876049	NP	Canada	2023-Apr-15	EPI_ISL_18702958	A/Red-Tailed_Hawk/PEI/FAV-0165-1/2023	Atlantic Veterinary College, University of Prince Edward Island	Canadian Food Inspection Agency	Erdelyan, Cassidy; Hisanaga, Tamiko; Ayilara, Ifeoluwa; Pama, Lemarie; Yason, Carmencita; Jones, Megan; Bourque, Laura; Fisher, Mathew; Kruczkiewicz, Peter; Sullivan, Daniel; Lung, Oliver; Berhane, Yohannes
EPI2876050	NS	Canada	2023-Apr-15	EPI_ISL_18702958	A/Red-Tailed_Hawk/PEI/FAV-0165-1/2023	Atlantic Veterinary College, University of Prince Edward Island	Canadian Food Inspection Agency	Erdelyan, Cassidy; Hisanaga, Tamiko; Ayilara, Ifeoluwa; Pama, Lemarie; Yason, Carmencita; Jones, Megan; Bourque, Laura; Fisher, Mathew; Kruczkiewicz, Peter; Sullivan, Daniel; Lung, Oliver; Berhane, Yohannes
EPI2876051	MP	Canada	2023-Apr-15	EPI_ISL_18702958	A/Red-Tailed_Hawk/PEI/FAV-0165-1/2023	Atlantic Veterinary College, University of Prince Edward Island	Canadian Food Inspection Agency	Erdelyan, Cassidy; Hisanaga, Tamiko; Ayilara, Ifeoluwa; Pama, Lemarie; Yason, Carmencita; Jones, Megan; Bourque, Laura; Fisher, Mathew; Kruczkiewicz, Peter; Sullivan, Daniel; Lung, Oliver; Berhane, Yohannes
EPI2876052	PA	Canada	2023-Apr-15	EPI_ISL_18702958	A/Red-Tailed_Hawk/PEI/FAV-0165-1/2023	Atlantic Veterinary College, University of Prince Edward Island	Canadian Food Inspection Agency	Erdelyan, Cassidy; Hisanaga, Tamiko; Ayilara, Ifeoluwa; Pama, Lemarie; Yason, Carmencita; Jones, Megan; Bourque, Laura; Fisher, Mathew; Kruczkiewicz, Peter; Sullivan, Daniel; Lung, Oliver; Berhane, Yohannes
EPI2876053	PB2	Canada	2023-Apr-15	EPI_ISL_18702958	A/Red-Tailed_Hawk/PEI/FAV-0165-1/2023	Atlantic Veterinary College, University of Prince Edward Island	Canadian Food Inspection Agency	Erdelyan, Cassidy; Hisanaga, Tamiko; Ayilara, Ifeoluwa; Pama, Lemarie; Yason, Carmencita; Jones, Megan; Bourque, Laura; Fisher, Mathew; Kruczkiewicz, Peter; Sullivan, Daniel; Lung, Oliver; Berhane, Yohannes
EPI2876054	PB1	Canada	2023-Apr-15	EPI_ISL_18702958	A/Red-Tailed_Hawk/PEI/FAV-0165-1/2023	Atlantic Veterinary College, University of Prince Edward Island	Canadian Food Inspection Agency	Erdelyan, Cassidy; Hisanaga, Tamiko; Ayilara, Ifeoluwa; Pama, Lemarie; Yason, Carmencita; Jones, Megan; Bourque, Laura; Fisher, Mathew; Kruczkiewicz, Peter; Sullivan, Daniel; Lung, Oliver; Berhane, Yohannes
EPI2876055	NA	Canada	2023-Apr-15	EPI_ISL_18702958	A/Red-Tailed_Hawk/PEI/FAV-0165-1/2023	Atlantic Veterinary College, University of Prince Edward Island	Canadian Food Inspection Agency	Erdelyan, Cassidy; Hisanaga, Tamiko; Ayilara, Ifeoluwa; Pama, Lemarie; Yason, Carmencita; Jones, Megan; Bourque, Laura; Fisher, Mathew; Kruczkiewicz, Peter; Sullivan, Daniel; Lung, Oliver; Berhane, Yohannes
EPI2876056	HA	Canada	2023-Apr-15	EPI_ISL_18702958	A/Red-Tailed_Hawk/PEI/FAV-0165-1/2023	Atlantic Veterinary College, University of Prince Edward Island	Canadian Food Inspection Agency	Erdelyan, Cassidy; Hisanaga, Tamiko; Ayilara, Ifeoluwa; Pama, Lemarie; Yason, Carmencita; Jones, Megan; Bourque, Laura; Fisher, Mathew; Kruczkiewicz, Peter; Sullivan, Daniel; Lung, Oliver; Berhane, Yohannes
EPI2876057	NP	Canada	2023-Apr-03	EPI_ISL_18702959	A/Raccoon/PEI/FAV-0193-1/2023	Atlantic Veterinary College, University of Prince Edward Island	Canadian Food Inspection Agency	Erdelyan, Cassidy; Hisanaga, Tamiko; Ayilara, Ifeoluwa; Pama, Lemarie; Yason, Carmencita; Jones, Megan; Bourque, Laura; Fisher, Mathew; Kruczkiewicz, Peter; Sullivan, Daniel; Lung, Oliver; Berhane, Yohannes
EPI2876058	NS	Canada	2023-Apr-03	EPI_ISL_18702959	A/Raccoon/PEI/FAV-0193-1/2023	Atlantic Veterinary College, University of Prince Edward Island	Canadian Food Inspection Agency	Erdelyan, Cassidy; Hisanaga, Tamiko; Ayilara, Ifeoluwa; Pama, Lemarie; Yason, Carmencita; Jones, Megan; Bourque, Laura; Fisher, Mathew; Kruczkiewicz, Peter; Sullivan, Daniel; Lung, Oliver; Berhane, Yohannes
EPI2876059	MP	Canada	2023-Apr-03	EPI_ISL_18702959	A/Raccoon/PEI/FAV-0193-1/2023	Atlantic Veterinary College, University of Prince Edward Island	Canadian Food Inspection Agency	Erdelyan, Cassidy; Hisanaga, Tamiko; Ayilara, Ifeoluwa; Pama, Lemarie; Yason, Carmencita; Jones, Megan; Bourque, Laura; Fisher, Mathew; Kruczkiewicz, Peter; Sullivan, Daniel; Lung, Oliver; Berhane, Yohannes
EPI2876060	PA	Canada	2023-Apr-03	EPI_ISL_18702959	A/Raccoon/PEI/FAV-0193-1/2023	Atlantic Veterinary College, University of Prince Edward Island	Canadian Food Inspection Agency	Erdelyan, Cassidy; Hisanaga, Tamiko; Ayilara, Ifeoluwa; Pama, Lemarie; Yason, Carmencita; Jones, Megan; Bourque, Laura; Fisher, Mathew; Kruczkiewicz, Peter; Sullivan, Daniel; Lung, Oliver; Berhane, Yohannes
EPI2876061	PB2	Canada	2023-Apr-03	EPI_ISL_18702959	A/Raccoon/PEI/FAV-0193-1/2023	Atlantic Veterinary College, University of Prince Edward Island	Canadian Food Inspection Agency	Erdelyan, Cassidy; Hisanaga, Tamiko; Ayilara, Ifeoluwa; Pama, Lemarie; Yason, Carmencita; Jones, Megan; Bourque, Laura; Fisher, Mathew; Kruczkiewicz, Peter; Sullivan, Daniel; Lung, Oliver; Berhane, Yohannes
EPI2876062	PB1	Canada	2023-Apr-03	EPI_ISL_18702959	A/Raccoon/PEI/FAV-0193-1/2023	Atlantic Veterinary College, University of Prince Edward Island	Canadian Food Inspection Agency	Erdelyan, Cassidy; Hisanaga, Tamiko; Ayilara, Ifeoluwa; Pama, Lemarie; Yason, Carmencita; Jones, Megan; Bourque, Laura; Fisher, Mathew; Kruczkiewicz, Peter; Sullivan, Daniel; Lung, Oliver; Berhane, Yohannes
EPI2876063	NA	Canada	2023-Apr-03	EPI_ISL_18702959	A/Raccoon/PEI/FAV-0193-1/2023	Atlantic Veterinary College, University of Prince Edward Island	Canadian Food Inspection Agency	Erdelyan, Cassidy; Hisanaga, Tamiko; Ayilara, Ifeoluwa; Pama, Lemarie; Yason, Carmencita; Jones, Megan; Bourque, Laura; Fisher, Mathew; Kruczkiewicz, Peter; Sullivan, Daniel; Lung, Oliver; Berhane, Yohannes
EPI2876064	HA	Canada	2023-Apr-03	EPI_ISL_18702959	A/Raccoon/PEI/FAV-0193-1/2023	Atlantic Veterinary College, University of Prince Edward Island	Canadian Food Inspection Agency	Erdelyan, Cassidy; Hisanaga, Tamiko; Ayilara, Ifeoluwa; Pama, Lemarie; Yason, Carmencita; Jones, Megan; Bourque, Laura; Fisher, Mathew; Kruczkiewicz, Peter; Sullivan, Daniel; Lung, Oliver; Berhane, Yohannes
EPI2876065	NP	Canada	2023-Apr-29	EPI_ISL_18702960	A/Raccoon/PEI/FAV-0199-1/2023	Atlantic Veterinary College, University of Prince Edward Island	Canadian Food Inspection Agency	Erdelyan, Cassidy; Hisanaga, Tamiko; Ayilara, Ifeoluwa; Pama, Lemarie; Yason, Carmencita; Jones, Megan; Bourque, Laura; Fisher, Mathew; Kruczkiewicz, Peter; Sullivan, Daniel; Lung, Oliver; Berhane, Yohannes
EPI2876066	NS	Canada	2023-Apr-29	EPI_ISL_18702960	A/Raccoon/PEI/FAV-0199-1/2023	Atlantic Veterinary College, University of Prince Edward Island	Canadian Food Inspection Agency	Erdelyan, Cassidy; Hisanaga, Tamiko; Ayilara, Ifeoluwa; Pama, Lemarie; Yason, Carmencita; Jones, Megan; Bourque, Laura; Fisher, Mathew; Kruczkiewicz, Peter; Sullivan, Daniel; Lung, Oliver; Berhane, Yohannes
EPI2876067	MP	Canada	2023-Apr-29	EPI_ISL_18702960	A/Raccoon/PEI/FAV-0199-1/2023	Atlantic Veterinary College, University of Prince Edward Island	Canadian Food Inspection Agency	Erdelyan, Cassidy; Hisanaga, Tamiko; Ayilara, Ifeoluwa; Pama, Lemarie; Yason, Carmencita; Jones, Megan; Bourque, Laura; Fisher, Mathew; Kruczkiewicz, Peter; Sullivan, Daniel; Lung, Oliver; Berhane, Yohannes
EPI2876068	PA	Canada	2023-Apr-29	EPI_ISL_18702960	A/Raccoon/PEI/FAV-0199-1/2023	Atlantic Veterinary College, University of Prince Edward Island	Canadian Food Inspection Agency	Erdelyan, Cassidy; Hisanaga, Tamiko; Ayilara, Ifeoluwa; Pama, Lemarie; Yason, Carmencita; Jones, Megan; Bourque, Laura; Fisher, Mathew; Kruczkiewicz, Peter; Sullivan, Daniel; Lung, Oliver; Berhane, Yohannes
EPI2876069	PB2	Canada	2023-Apr-29	EPI_ISL_18702960	A/Raccoon/PEI/FAV-0199-1/2023	Atlantic Veterinary College, University of Prince Edward Island	Canadian Food Inspection Agency	Erdelyan, Cassidy; Hisanaga, Tamiko; Ayilara, Ifeoluwa; Pama, Lemarie; Yason, Carmencita; Jones, Megan; Bourque, Laura; Fisher, Mathew; Kruczkiewicz, Peter; Sullivan, Daniel; Lung, Oliver; Berhane, Yohannes
EPI2876070	PB1	Canada	2023-Apr-29	EPI_ISL_18702960	A/Raccoon/PEI/FAV-0199-1/2023	Atlantic Veterinary College, University of Prince Edward Island	Canadian Food Inspection Agency	Erdelyan, Cassidy; Hisanaga, Tamiko; Ayilara, Ifeoluwa; Pama, Lemarie; Yason, Carmencita; Jones, Megan; Bourque, Laura; Fisher, Mathew; Kruczkiewicz, Peter; Sullivan, Daniel; Lung, Oliver; Berhane, Yohannes
EPI2876071	NA	Canada	2023-Apr-29	EPI_ISL_18702960	A/Raccoon/PEI/FAV-0199-1/2023	Atlantic Veterinary College, University of Prince Edward Island	Canadian Food Inspection Agency	Erdelyan, Cassidy; Hisanaga, Tamiko; Ayilara, Ifeoluwa; Pama, Lemarie; Yason, Carmencita; Jones, Megan; Bourque, Laura; Fisher, Mathew; Kruczkiewicz, Peter; Sullivan, Daniel; Lung, Oliver; Berhane, Yohannes
EPI2876072	HA	Canada	2023-Apr-29	EPI_ISL_18702960	A/Raccoon/PEI/FAV-0199-1/2023	Atlantic Veterinary College, University of Prince Edward Island	Canadian Food Inspection Agency	Erdelyan, Cassidy; Hisanaga, Tamiko; Ayilara, Ifeoluwa; Pama, Lemarie; Yason, Carmencita; Jones, Megan; Bourque, Laura; Fisher, Mathew; Kruczkiewicz, Peter; Sullivan, Daniel; Lung, Oliver; Berhane, Yohannes
EPI2876073	NP	Canada	2023-May-16	EPI_ISL_18702961	A/Striped_Skunk/PEI/FAV-0210-1/2023	Atlantic Veterinary College, University of Prince Edward Island	Canadian Food Inspection Agency	Erdelyan, Cassidy; Hisanaga, Tamiko; Ayilara, Ifeoluwa; Pama, Lemarie; Yason, Carmencita; Jones, Megan; Bourque, Laura; Fisher, Mathew; Kruczkiewicz, Peter; Sullivan, Daniel; Lung, Oliver; Berhane, Yohannes
EPI2876074	NS	Canada	2023-May-16	EPI_ISL_18702961	A/Striped_Skunk/PEI/FAV-0210-1/2023	Atlantic Veterinary College, University of Prince Edward Island	Canadian Food Inspection Agency	Erdelyan, Cassidy; Hisanaga, Tamiko; Ayilara, Ifeoluwa; Pama, Lemarie; Yason, Carmencita; Jones, Megan; Bourque, Laura; Fisher, Mathew; Kruczkiewicz, Peter; Sullivan, Daniel; Lung, Oliver; Berhane, Yohannes
EPI2876075	MP	Canada	2023-May-16	EPI_ISL_18702961	A/Striped_Skunk/PEI/FAV-0210-1/2023	Atlantic Veterinary College, University of Prince Edward Island	Canadian Food Inspection Agency	Erdelyan, Cassidy; Hisanaga, Tamiko; Ayilara, Ifeoluwa; Pama, Lemarie; Yason, Carmencita; Jones, Megan; Bourque, Laura; Fisher, Mathew; Kruczkiewicz, Peter; Sullivan, Daniel; Lung, Oliver; Berhane, Yohannes
EPI2876076	PA	Canada	2023-May-16	EPI_ISL_18702961	A/Striped_Skunk/PEI/FAV-0210-1/2023	Atlantic Veterinary College, University of Prince Edward Island	Canadian Food Inspection Agency	Erdelyan, Cassidy; Hisanaga, Tamiko; Ayilara, Ifeoluwa; Pama, Lemarie; Yason, Carmencita; Jones, Megan; Bourque, Laura; Fisher, Mathew; Kruczkiewicz, Peter; Sullivan, Daniel; Lung, Oliver; Berhane, Yohannes
EPI2876077	PB2	Canada	2023-May-16	EPI_ISL_18702961	A/Striped_Skunk/PEI/FAV-0210-1/2023	Atlantic Veterinary College, University of Prince Edward Island	Canadian Food Inspection Agency	Erdelyan, Cassidy; Hisanaga, Tamiko; Ayilara, Ifeoluwa; Pama, Lemarie; Yason, Carmencita; Jones, Megan; Bourque, Laura; Fisher, Mathew; Kruczkiewicz, Peter; Sullivan, Daniel; Lung, Oliver; Berhane, Yohannes
EPI2876078	PB1	Canada	2023-May-16	EPI_ISL_18702961	A/Striped_Skunk/PEI/FAV-0210-1/2023	Atlantic Veterinary College, University of Prince Edward Island	Canadian Food Inspection Agency	Erdelyan, Cassidy; Hisanaga, Tamiko; Ayilara, Ifeoluwa; Pama, Lemarie; Yason, Carmencita; Jones, Megan; Bourque, Laura; Fisher, Mathew; Kruczkiewicz, Peter; Sullivan, Daniel; Lung, Oliver; Berhane, Yohannes
EPI2876079	NA	Canada	2023-May-16	EPI_ISL_18702961	A/Striped_Skunk/PEI/FAV-0210-1/2023	Atlantic Veterinary College, University of Prince Edward Island	Canadian Food Inspection Agency	Erdelyan, Cassidy; Hisanaga, Tamiko; Ayilara, Ifeoluwa; Pama, Lemarie; Yason, Carmencita; Jones, Megan; Bourque, Laura; Fisher, Mathew; Kruczkiewicz, Peter; Sullivan, Daniel; Lung, Oliver; Berhane, Yohannes
EPI2876080	HA	Canada	2023-May-16	EPI_ISL_18702961	A/Striped_Skunk/PEI/FAV-0210-1/2023	Atlantic Veterinary College, University of Prince Edward Island	Canadian Food Inspection Agency	Erdelyan, Cassidy; Hisanaga, Tamiko; Ayilara, Ifeoluwa; Pama, Lemarie; Yason, Carmencita; Jones, Megan; Bourque, Laura; Fisher, Mathew; Kruczkiewicz, Peter; Sullivan, Daniel; Lung, Oliver; Berhane, Yohannes
EPI2876081	NP	Canada	2023-Jun-02	EPI_ISL_18702962	A/Herring_Gull/NS/FAV-0231-1/2023	Atlantic Veterinary College, University of Prince Edward Island	Canadian Food Inspection Agency	Erdelyan, Cassidy; Hisanaga, Tamiko; Ayilara, Ifeoluwa; Pama, Lemarie; Yason, Carmencita; Jones, Megan; Bourque, Laura; Fisher, Mathew; Kruczkiewicz, Peter; Sullivan, Daniel; Lung, Oliver; Berhane, Yohannes
EPI2876082	NS	Canada	2023-Jun-02	EPI_ISL_18702962	A/Herring_Gull/NS/FAV-0231-1/2023	Atlantic Veterinary College, University of Prince Edward Island	Canadian Food Inspection Agency	Erdelyan, Cassidy; Hisanaga, Tamiko; Ayilara, Ifeoluwa; Pama, Lemarie; Yason, Carmencita; Jones, Megan; Bourque, Laura; Fisher, Mathew; Kruczkiewicz, Peter; Sullivan, Daniel; Lung, Oliver; Berhane, Yohannes
EPI2876083	MP	Canada	2023-Jun-02	EPI_ISL_18702962	A/Herring_Gull/NS/FAV-0231-1/2023	Atlantic Veterinary College, University of Prince Edward Island	Canadian Food Inspection Agency	Erdelyan, Cassidy; Hisanaga, Tamiko; Ayilara, Ifeoluwa; Pama, Lemarie; Yason, Carmencita; Jones, Megan; Bourque, Laura; Fisher, Mathew; Kruczkiewicz, Peter; Sullivan, Daniel; Lung, Oliver; Berhane, Yohannes
EPI2876084	PA	Canada	2023-Jun-02	EPI_ISL_18702962	A/Herring_Gull/NS/FAV-0231-1/2023	Atlantic Veterinary College, University of Prince Edward Island	Canadian Food Inspection Agency	Erdelyan, Cassidy; Hisanaga, Tamiko; Ayilara, Ifeoluwa; Pama, Lemarie; Yason, Carmencita; Jones, Megan; Bourque, Laura; Fisher, Mathew; Kruczkiewicz, Peter; Sullivan, Daniel; Lung, Oliver; Berhane, Yohannes
EPI2876085	PB2	Canada	2023-Jun-02	EPI_ISL_18702962	A/Herring_Gull/NS/FAV-0231-1/2023	Atlantic Veterinary College, University of Prince Edward Island	Canadian Food Inspection Agency	Erdelyan, Cassidy; Hisanaga, Tamiko; Ayilara, Ifeoluwa; Pama, Lemarie; Yason, Carmencita; Jones, Megan; Bourque, Laura; Fisher, Mathew; Kruczkiewicz, Peter; Sullivan, Daniel; Lung, Oliver; Berhane, Yohannes
EPI2876086	PB1	Canada	2023-Jun-02	EPI_ISL_18702962	A/Herring_Gull/NS/FAV-0231-1/2023	Atlantic Veterinary College, University of Prince Edward Island	Canadian Food Inspection Agency	Erdelyan, Cassidy; Hisanaga, Tamiko; Ayilara, Ifeoluwa; Pama, Lemarie; Yason, Carmencita; Jones, Megan; Bourque, Laura; Fisher, Mathew; Kruczkiewicz, Peter; Sullivan, Daniel; Lung, Oliver; Berhane, Yohannes
EPI2876087	NA	Canada	2023-Jun-02	EPI_ISL_18702962	A/Herring_Gull/NS/FAV-0231-1/2023	Atlantic Veterinary College, University of Prince Edward Island	Canadian Food Inspection Agency	Erdelyan, Cassidy; Hisanaga, Tamiko; Ayilara, Ifeoluwa; Pama, Lemarie; Yason, Carmencita; Jones, Megan; Bourque, Laura; Fisher, Mathew; Kruczkiewicz, Peter; Sullivan, Daniel; Lung, Oliver; Berhane, Yohannes
EPI2876088	HA	Canada	2023-Jun-02	EPI_ISL_18702962	A/Herring_Gull/NS/FAV-0231-1/2023	Atlantic Veterinary College, University of Prince Edward Island	Canadian Food Inspection Agency	Erdelyan, Cassidy; Hisanaga, Tamiko; Ayilara, Ifeoluwa; Pama, Lemarie; Yason, Carmencita; Jones, Megan; Bourque, Laura; Fisher, Mathew; Kruczkiewicz, Peter; Sullivan, Daniel; Lung, Oliver; Berhane, Yohannes
EPI2876089	NP	Canada	2023-Jun-09	EPI_ISL_18702963	A/Common_Tern/NS/FAV-0234-1/2023	Atlantic Veterinary College, University of Prince Edward Island	Canadian Food Inspection Agency	Erdelyan, Cassidy; Hisanaga, Tamiko; Ayilara, Ifeoluwa; Pama, Lemarie; Yason, Carmencita; Jones, Megan; Bourque, Laura; Fisher, Mathew; Kruczkiewicz, Peter; Sullivan, Daniel; Lung, Oliver; Berhane, Yohannes
EPI2876090	NS	Canada	2023-Jun-09	EPI_ISL_18702963	A/Common_Tern/NS/FAV-0234-1/2023	Atlantic Veterinary College, University of Prince Edward Island	Canadian Food Inspection Agency	Erdelyan, Cassidy; Hisanaga, Tamiko; Ayilara, Ifeoluwa; Pama, Lemarie; Yason, Carmencita; Jones, Megan; Bourque, Laura; Fisher, Mathew; Kruczkiewicz, Peter; Sullivan, Daniel; Lung, Oliver; Berhane, Yohannes
EPI2876091	MP	Canada	2023-Jun-09	EPI_ISL_18702963	A/Common_Tern/NS/FAV-0234-1/2023	Atlantic Veterinary College, University of Prince Edward Island	Canadian Food Inspection Agency	Erdelyan, Cassidy; Hisanaga, Tamiko; Ayilara, Ifeoluwa; Pama, Lemarie; Yason, Carmencita; Jones, Megan; Bourque, Laura; Fisher, Mathew; Kruczkiewicz, Peter; Sullivan, Daniel; Lung, Oliver; Berhane, Yohannes
EPI2876092	PA	Canada	2023-Jun-09	EPI_ISL_18702963	A/Common_Tern/NS/FAV-0234-1/2023	Atlantic Veterinary College, University of Prince Edward Island	Canadian Food Inspection Agency	Erdelyan, Cassidy; Hisanaga, Tamiko; Ayilara, Ifeoluwa; Pama, Lemarie; Yason, Carmencita; Jones, Megan; Bourque, Laura; Fisher, Mathew; Kruczkiewicz, Peter; Sullivan, Daniel; Lung, Oliver; Berhane, Yohannes
EPI2876093	PB2	Canada	2023-Jun-09	EPI_ISL_18702963	A/Common_Tern/NS/FAV-0234-1/2023	Atlantic Veterinary College, University of Prince Edward Island	Canadian Food Inspection Agency	Erdelyan, Cassidy; Hisanaga, Tamiko; Ayilara, Ifeoluwa; Pama, Lemarie; Yason, Carmencita; Jones, Megan; Bourque, Laura; Fisher, Mathew; Kruczkiewicz, Peter; Sullivan, Daniel; Lung, Oliver; Berhane, Yohannes
EPI2876094	PB1	Canada	2023-Jun-09	EPI_ISL_18702963	A/Common_Tern/NS/FAV-0234-1/2023	Atlantic Veterinary College, University of Prince Edward Island	Canadian Food Inspection Agency	Erdelyan, Cassidy; Hisanaga, Tamiko; Ayilara, Ifeoluwa; Pama, Lemarie; Yason, Carmencita; Jones, Megan; Bourque, Laura; Fisher, Mathew; Kruczkiewicz, Peter; Sullivan, Daniel; Lung, Oliver; Berhane, Yohannes
EPI2876095	NA	Canada	2023-Jun-09	EPI_ISL_18702963	A/Common_Tern/NS/FAV-0234-1/2023	Atlantic Veterinary College, University of Prince Edward Island	Canadian Food Inspection Agency	Erdelyan, Cassidy; Hisanaga, Tamiko; Ayilara, Ifeoluwa; Pama, Lemarie; Yason, Carmencita; Jones, Megan; Bourque, Laura; Fisher, Mathew; Kruczkiewicz, Peter; Sullivan, Daniel; Lung, Oliver; Berhane, Yohannes
EPI2876096	HA	Canada	2023-Jun-09	EPI_ISL_18702963	A/Common_Tern/NS/FAV-0234-1/2023	Atlantic Veterinary College, University of Prince Edward Island	Canadian Food Inspection Agency	Erdelyan, Cassidy; Hisanaga, Tamiko; Ayilara, Ifeoluwa; Pama, Lemarie; Yason, Carmencita; Jones, Megan; Bourque, Laura; Fisher, Mathew; Kruczkiewicz, Peter; Sullivan, Daniel; Lung, Oliver; Berhane, Yohannes
EPI2876097	NP	Canada	2023-May-23	EPI_ISL_18702964	A/Red_Fox/NS/FAV-0241-1/2023	Atlantic Veterinary College, University of Prince Edward Island	Canadian Food Inspection Agency	Erdelyan, Cassidy; Hisanaga, Tamiko; Ayilara, Ifeoluwa; Pama, Lemarie; Yason, Carmencita; Jones, Megan; Bourque, Laura; Fisher, Mathew; Kruczkiewicz, Peter; Sullivan, Daniel; Lung, Oliver; Berhane, Yohannes
EPI2876098	NS	Canada	2023-May-23	EPI_ISL_18702964	A/Red_Fox/NS/FAV-0241-1/2023	Atlantic Veterinary College, University of Prince Edward Island	Canadian Food Inspection Agency	Erdelyan, Cassidy; Hisanaga, Tamiko; Ayilara, Ifeoluwa; Pama, Lemarie; Yason, Carmencita; Jones, Megan; Bourque, Laura; Fisher, Mathew; Kruczkiewicz, Peter; Sullivan, Daniel; Lung, Oliver; Berhane, Yohannes
EPI2876099	MP	Canada	2023-May-23	EPI_ISL_18702964	A/Red_Fox/NS/FAV-0241-1/2023	Atlantic Veterinary College, University of Prince Edward Island	Canadian Food Inspection Agency	Erdelyan, Cassidy; Hisanaga, Tamiko; Ayilara, Ifeoluwa; Pama, Lemarie; Yason, Carmencita; Jones, Megan; Bourque, Laura; Fisher, Mathew; Kruczkiewicz, Peter; Sullivan, Daniel; Lung, Oliver; Berhane, Yohannes
EPI2876100	PA	Canada	2023-May-23	EPI_ISL_18702964	A/Red_Fox/NS/FAV-0241-1/2023	Atlantic Veterinary College, University of Prince Edward Island	Canadian Food Inspection Agency	Erdelyan, Cassidy; Hisanaga, Tamiko; Ayilara, Ifeoluwa; Pama, Lemarie; Yason, Carmencita; Jones, Megan; Bourque, Laura; Fisher, Mathew; Kruczkiewicz, Peter; Sullivan, Daniel; Lung, Oliver; Berhane, Yohannes
EPI2876101	PB2	Canada	2023-May-23	EPI_ISL_18702964	A/Red_Fox/NS/FAV-0241-1/2023	Atlantic Veterinary College, University of Prince Edward Island	Canadian Food Inspection Agency	Erdelyan, Cassidy; Hisanaga, Tamiko; Ayilara, Ifeoluwa; Pama, Lemarie; Yason, Carmencita; Jones, Megan; Bourque, Laura; Fisher, Mathew; Kruczkiewicz, Peter; Sullivan, Daniel; Lung, Oliver; Berhane, Yohannes
EPI2876102	PB1	Canada	2023-May-23	EPI_ISL_18702964	A/Red_Fox/NS/FAV-0241-1/2023	Atlantic Veterinary College, University of Prince Edward Island	Canadian Food Inspection Agency	Erdelyan, Cassidy; Hisanaga, Tamiko; Ayilara, Ifeoluwa; Pama, Lemarie; Yason, Carmencita; Jones, Megan; Bourque, Laura; Fisher, Mathew; Kruczkiewicz, Peter; Sullivan, Daniel; Lung, Oliver; Berhane, Yohannes
EPI2876103	NA	Canada	2023-May-23	EPI_ISL_18702964	A/Red_Fox/NS/FAV-0241-1/2023	Atlantic Veterinary College, University of Prince Edward Island	Canadian Food Inspection Agency	Erdelyan, Cassidy; Hisanaga, Tamiko; Ayilara, Ifeoluwa; Pama, Lemarie; Yason, Carmencita; Jones, Megan; Bourque, Laura; Fisher, Mathew; Kruczkiewicz, Peter; Sullivan, Daniel; Lung, Oliver; Berhane, Yohannes
EPI2876104	HA	Canada	2023-May-23	EPI_ISL_18702964	A/Red_Fox/NS/FAV-0241-1/2023	Atlantic Veterinary College, University of Prince Edward Island	Canadian Food Inspection Agency	Erdelyan, Cassidy; Hisanaga, Tamiko; Ayilara, Ifeoluwa; Pama, Lemarie; Yason, Carmencita; Jones, Megan; Bourque, Laura; Fisher, Mathew; Kruczkiewicz, Peter; Sullivan, Daniel; Lung, Oliver; Berhane, Yohannes
EPI2876105	NP	Canada	2023-Apr-18	EPI_ISL_18702965	A/Raccoon/PEI/FAV-0244-1/2023	Atlantic Veterinary College, University of Prince Edward Island	Canadian Food Inspection Agency	Erdelyan, Cassidy; Hisanaga, Tamiko; Ayilara, Ifeoluwa; Pama, Lemarie; Yason, Carmencita; Jones, Megan; Bourque, Laura; Fisher, Mathew; Kruczkiewicz, Peter; Sullivan, Daniel; Lung, Oliver; Berhane, Yohannes
EPI2876106	NS	Canada	2023-Apr-18	EPI_ISL_18702965	A/Raccoon/PEI/FAV-0244-1/2023	Atlantic Veterinary College, University of Prince Edward Island	Canadian Food Inspection Agency	Erdelyan, Cassidy; Hisanaga, Tamiko; Ayilara, Ifeoluwa; Pama, Lemarie; Yason, Carmencita; Jones, Megan; Bourque, Laura; Fisher, Mathew; Kruczkiewicz, Peter; Sullivan, Daniel; Lung, Oliver; Berhane, Yohannes
EPI2876107	MP	Canada	2023-Apr-18	EPI_ISL_18702965	A/Raccoon/PEI/FAV-0244-1/2023	Atlantic Veterinary College, University of Prince Edward Island	Canadian Food Inspection Agency	Erdelyan, Cassidy; Hisanaga, Tamiko; Ayilara, Ifeoluwa; Pama, Lemarie; Yason, Carmencita; Jones, Megan; Bourque, Laura; Fisher, Mathew; Kruczkiewicz, Peter; Sullivan, Daniel; Lung, Oliver; Berhane, Yohannes
EPI2876108	PA	Canada	2023-Apr-18	EPI_ISL_18702965	A/Raccoon/PEI/FAV-0244-1/2023	Atlantic Veterinary College, University of Prince Edward Island	Canadian Food Inspection Agency	Erdelyan, Cassidy; Hisanaga, Tamiko; Ayilara, Ifeoluwa; Pama, Lemarie; Yason, Carmencita; Jones, Megan; Bourque, Laura; Fisher, Mathew; Kruczkiewicz, Peter; Sullivan, Daniel; Lung, Oliver; Berhane, Yohannes
EPI2876109	PB2	Canada	2023-Apr-18	EPI_ISL_18702965	A/Raccoon/PEI/FAV-0244-1/2023	Atlantic Veterinary College, University of Prince Edward Island	Canadian Food Inspection Agency	Erdelyan, Cassidy; Hisanaga, Tamiko; Ayilara, Ifeoluwa; Pama, Lemarie; Yason, Carmencita; Jones, Megan; Bourque, Laura; Fisher, Mathew; Kruczkiewicz, Peter; Sullivan, Daniel; Lung, Oliver; Berhane, Yohannes
EPI2876110	PB1	Canada	2023-Apr-18	EPI_ISL_18702965	A/Raccoon/PEI/FAV-0244-1/2023	Atlantic Veterinary College, University of Prince Edward Island	Canadian Food Inspection Agency	Erdelyan, Cassidy; Hisanaga, Tamiko; Ayilara, Ifeoluwa; Pama, Lemarie; Yason, Carmencita; Jones, Megan; Bourque, Laura; Fisher, Mathew; Kruczkiewicz, Peter; Sullivan, Daniel; Lung, Oliver; Berhane, Yohannes
EPI2876111	NA	Canada	2023-Apr-18	EPI_ISL_18702965	A/Raccoon/PEI/FAV-0244-1/2023	Atlantic Veterinary College, University of Prince Edward Island	Canadian Food Inspection Agency	Erdelyan, Cassidy; Hisanaga, Tamiko; Ayilara, Ifeoluwa; Pama, Lemarie; Yason, Carmencita; Jones, Megan; Bourque, Laura; Fisher, Mathew; Kruczkiewicz, Peter; Sullivan, Daniel; Lung, Oliver; Berhane, Yohannes
EPI2876112	HA	Canada	2023-Apr-18	EPI_ISL_18702965	A/Raccoon/PEI/FAV-0244-1/2023	Atlantic Veterinary College, University of Prince Edward Island	Canadian Food Inspection Agency	Erdelyan, Cassidy; Hisanaga, Tamiko; Ayilara, Ifeoluwa; Pama, Lemarie; Yason, Carmencita; Jones, Megan; Bourque, Laura; Fisher, Mathew; Kruczkiewicz, Peter; Sullivan, Daniel; Lung, Oliver; Berhane, Yohannes
EPI2876113	NP	Canada	2023-Apr-18	EPI_ISL_18702966	A/Raccoon/PEI/FAV-0247-1/2023	Atlantic Veterinary College, University of Prince Edward Island	Canadian Food Inspection Agency	Erdelyan, Cassidy; Hisanaga, Tamiko; Ayilara, Ifeoluwa; Pama, Lemarie; Yason, Carmencita; Jones, Megan; Bourque, Laura; Fisher, Mathew; Kruczkiewicz, Peter; Sullivan, Daniel; Lung, Oliver; Berhane, Yohannes
EPI2876114	NS	Canada	2023-Apr-18	EPI_ISL_18702966	A/Raccoon/PEI/FAV-0247-1/2023	Atlantic Veterinary College, University of Prince Edward Island	Canadian Food Inspection Agency	Erdelyan, Cassidy; Hisanaga, Tamiko; Ayilara, Ifeoluwa; Pama, Lemarie; Yason, Carmencita; Jones, Megan; Bourque, Laura; Fisher, Mathew; Kruczkiewicz, Peter; Sullivan, Daniel; Lung, Oliver; Berhane, Yohannes
EPI2876115	MP	Canada	2023-Apr-18	EPI_ISL_18702966	A/Raccoon/PEI/FAV-0247-1/2023	Atlantic Veterinary College, University of Prince Edward Island	Canadian Food Inspection Agency	Erdelyan, Cassidy; Hisanaga, Tamiko; Ayilara, Ifeoluwa; Pama, Lemarie; Yason, Carmencita; Jones, Megan; Bourque, Laura; Fisher, Mathew; Kruczkiewicz, Peter; Sullivan, Daniel; Lung, Oliver; Berhane, Yohannes
EPI2876116	PA	Canada	2023-Apr-18	EPI_ISL_18702966	A/Raccoon/PEI/FAV-0247-1/2023	Atlantic Veterinary College, University of Prince Edward Island	Canadian Food Inspection Agency	Erdelyan, Cassidy; Hisanaga, Tamiko; Ayilara, Ifeoluwa; Pama, Lemarie; Yason, Carmencita; Jones, Megan; Bourque, Laura; Fisher, Mathew; Kruczkiewicz, Peter; Sullivan, Daniel; Lung, Oliver; Berhane, Yohannes
EPI2876117	PB2	Canada	2023-Apr-18	EPI_ISL_18702966	A/Raccoon/PEI/FAV-0247-1/2023	Atlantic Veterinary College, University of Prince Edward Island	Canadian Food Inspection Agency	Erdelyan, Cassidy; Hisanaga, Tamiko; Ayilara, Ifeoluwa; Pama, Lemarie; Yason, Carmencita; Jones, Megan; Bourque, Laura; Fisher, Mathew; Kruczkiewicz, Peter; Sullivan, Daniel; Lung, Oliver; Berhane, Yohannes
EPI2876118	PB1	Canada	2023-Apr-18	EPI_ISL_18702966	A/Raccoon/PEI/FAV-0247-1/2023	Atlantic Veterinary College, University of Prince Edward Island	Canadian Food Inspection Agency	Erdelyan, Cassidy; Hisanaga, Tamiko; Ayilara, Ifeoluwa; Pama, Lemarie; Yason, Carmencita; Jones, Megan; Bourque, Laura; Fisher, Mathew; Kruczkiewicz, Peter; Sullivan, Daniel; Lung, Oliver; Berhane, Yohannes
EPI2876119	NA	Canada	2023-Apr-18	EPI_ISL_18702966	A/Raccoon/PEI/FAV-0247-1/2023	Atlantic Veterinary College, University of Prince Edward Island	Canadian Food Inspection Agency	Erdelyan, Cassidy; Hisanaga, Tamiko; Ayilara, Ifeoluwa; Pama, Lemarie; Yason, Carmencita; Jones, Megan; Bourque, Laura; Fisher, Mathew; Kruczkiewicz, Peter; Sullivan, Daniel; Lung, Oliver; Berhane, Yohannes
EPI2876120	HA	Canada	2023-Apr-18	EPI_ISL_18702966	A/Raccoon/PEI/FAV-0247-1/2023	Atlantic Veterinary College, University of Prince Edward Island	Canadian Food Inspection Agency	Erdelyan, Cassidy; Hisanaga, Tamiko; Ayilara, Ifeoluwa; Pama, Lemarie; Yason, Carmencita; Jones, Megan; Bourque, Laura; Fisher, Mathew; Kruczkiewicz, Peter; Sullivan, Daniel; Lung, Oliver; Berhane, Yohannes
EPI2876121	NP	Canada	2023-Apr-14	EPI_ISL_18702967	A/Herring_Gull/NS/FAV-0263-2/2023	Atlantic Veterinary College, University of Prince Edward Island	Canadian Food Inspection Agency	Erdelyan, Cassidy; Hisanaga, Tamiko; Ayilara, Ifeoluwa; Pama, Lemarie; Yason, Carmencita; Jones, Megan; Bourque, Laura; Fisher, Mathew; Kruczkiewicz, Peter; Sullivan, Daniel; Lung, Oliver; Berhane, Yohannes
EPI2876122	NS	Canada	2023-Apr-14	EPI_ISL_18702967	A/Herring_Gull/NS/FAV-0263-2/2023	Atlantic Veterinary College, University of Prince Edward Island	Canadian Food Inspection Agency	Erdelyan, Cassidy; Hisanaga, Tamiko; Ayilara, Ifeoluwa; Pama, Lemarie; Yason, Carmencita; Jones, Megan; Bourque, Laura; Fisher, Mathew; Kruczkiewicz, Peter; Sullivan, Daniel; Lung, Oliver; Berhane, Yohannes
EPI2876123	MP	Canada	2023-Apr-14	EPI_ISL_18702967	A/Herring_Gull/NS/FAV-0263-2/2023	Atlantic Veterinary College, University of Prince Edward Island	Canadian Food Inspection Agency	Erdelyan, Cassidy; Hisanaga, Tamiko; Ayilara, Ifeoluwa; Pama, Lemarie; Yason, Carmencita; Jones, Megan; Bourque, Laura; Fisher, Mathew; Kruczkiewicz, Peter; Sullivan, Daniel; Lung, Oliver; Berhane, Yohannes
EPI2876124	PA	Canada	2023-Apr-14	EPI_ISL_18702967	A/Herring_Gull/NS/FAV-0263-2/2023	Atlantic Veterinary College, University of Prince Edward Island	Canadian Food Inspection Agency	Erdelyan, Cassidy; Hisanaga, Tamiko; Ayilara, Ifeoluwa; Pama, Lemarie; Yason, Carmencita; Jones, Megan; Bourque, Laura; Fisher, Mathew; Kruczkiewicz, Peter; Sullivan, Daniel; Lung, Oliver; Berhane, Yohannes
EPI2876125	PB2	Canada	2023-Apr-14	EPI_ISL_18702967	A/Herring_Gull/NS/FAV-0263-2/2023	Atlantic Veterinary College, University of Prince Edward Island	Canadian Food Inspection Agency	Erdelyan, Cassidy; Hisanaga, Tamiko; Ayilara, Ifeoluwa; Pama, Lemarie; Yason, Carmencita; Jones, Megan; Bourque, Laura; Fisher, Mathew; Kruczkiewicz, Peter; Sullivan, Daniel; Lung, Oliver; Berhane, Yohannes
EPI2876126	PB1	Canada	2023-Apr-14	EPI_ISL_18702967	A/Herring_Gull/NS/FAV-0263-2/2023	Atlantic Veterinary College, University of Prince Edward Island	Canadian Food Inspection Agency	Erdelyan, Cassidy; Hisanaga, Tamiko; Ayilara, Ifeoluwa; Pama, Lemarie; Yason, Carmencita; Jones, Megan; Bourque, Laura; Fisher, Mathew; Kruczkiewicz, Peter; Sullivan, Daniel; Lung, Oliver; Berhane, Yohannes
EPI2876127	NA	Canada	2023-Apr-14	EPI_ISL_18702967	A/Herring_Gull/NS/FAV-0263-2/2023	Atlantic Veterinary College, University of Prince Edward Island	Canadian Food Inspection Agency	Erdelyan, Cassidy; Hisanaga, Tamiko; Ayilara, Ifeoluwa; Pama, Lemarie; Yason, Carmencita; Jones, Megan; Bourque, Laura; Fisher, Mathew; Kruczkiewicz, Peter; Sullivan, Daniel; Lung, Oliver; Berhane, Yohannes
EPI2876128	HA	Canada	2023-Apr-14	EPI_ISL_18702967	A/Herring_Gull/NS/FAV-0263-2/2023	Atlantic Veterinary College, University of Prince Edward Island	Canadian Food Inspection Agency	Erdelyan, Cassidy; Hisanaga, Tamiko; Ayilara, Ifeoluwa; Pama, Lemarie; Yason, Carmencita; Jones, Megan; Bourque, Laura; Fisher, Mathew; Kruczkiewicz, Peter; Sullivan, Daniel; Lung, Oliver; Berhane, Yohannes
EPI2876129	NP	Canada	2023-Apr-14	EPI_ISL_18702968	A/Great_Black-Backed_Gull/NS/FAV-0263-3/2023	Atlantic Veterinary College, University of Prince Edward Island	Canadian Food Inspection Agency	Erdelyan, Cassidy; Hisanaga, Tamiko; Ayilara, Ifeoluwa; Pama, Lemarie; Yason, Carmencita; Jones, Megan; Bourque, Laura; Fisher, Mathew; Kruczkiewicz, Peter; Sullivan, Daniel; Lung, Oliver; Berhane, Yohannes
EPI2876130	NS	Canada	2023-Apr-14	EPI_ISL_18702968	A/Great_Black-Backed_Gull/NS/FAV-0263-3/2023	Atlantic Veterinary College, University of Prince Edward Island	Canadian Food Inspection Agency	Erdelyan, Cassidy; Hisanaga, Tamiko; Ayilara, Ifeoluwa; Pama, Lemarie; Yason, Carmencita; Jones, Megan; Bourque, Laura; Fisher, Mathew; Kruczkiewicz, Peter; Sullivan, Daniel; Lung, Oliver; Berhane, Yohannes
EPI2876131	MP	Canada	2023-Apr-14	EPI_ISL_18702968	A/Great_Black-Backed_Gull/NS/FAV-0263-3/2023	Atlantic Veterinary College, University of Prince Edward Island	Canadian Food Inspection Agency	Erdelyan, Cassidy; Hisanaga, Tamiko; Ayilara, Ifeoluwa; Pama, Lemarie; Yason, Carmencita; Jones, Megan; Bourque, Laura; Fisher, Mathew; Kruczkiewicz, Peter; Sullivan, Daniel; Lung, Oliver; Berhane, Yohannes
EPI2876132	PA	Canada	2023-Apr-14	EPI_ISL_18702968	A/Great_Black-Backed_Gull/NS/FAV-0263-3/2023	Atlantic Veterinary College, University of Prince Edward Island	Canadian Food Inspection Agency	Erdelyan, Cassidy; Hisanaga, Tamiko; Ayilara, Ifeoluwa; Pama, Lemarie; Yason, Carmencita; Jones, Megan; Bourque, Laura; Fisher, Mathew; Kruczkiewicz, Peter; Sullivan, Daniel; Lung, Oliver; Berhane, Yohannes
EPI2876133	PB2	Canada	2023-Apr-14	EPI_ISL_18702968	A/Great_Black-Backed_Gull/NS/FAV-0263-3/2023	Atlantic Veterinary College, University of Prince Edward Island	Canadian Food Inspection Agency	Erdelyan, Cassidy; Hisanaga, Tamiko; Ayilara, Ifeoluwa; Pama, Lemarie; Yason, Carmencita; Jones, Megan; Bourque, Laura; Fisher, Mathew; Kruczkiewicz, Peter; Sullivan, Daniel; Lung, Oliver; Berhane, Yohannes
EPI2876134	PB1	Canada	2023-Apr-14	EPI_ISL_18702968	A/Great_Black-Backed_Gull/NS/FAV-0263-3/2023	Atlantic Veterinary College, University of Prince Edward Island	Canadian Food Inspection Agency	Erdelyan, Cassidy; Hisanaga, Tamiko; Ayilara, Ifeoluwa; Pama, Lemarie; Yason, Carmencita; Jones, Megan; Bourque, Laura; Fisher, Mathew; Kruczkiewicz, Peter; Sullivan, Daniel; Lung, Oliver; Berhane, Yohannes
EPI2876135	NA	Canada	2023-Apr-14	EPI_ISL_18702968	A/Great_Black-Backed_Gull/NS/FAV-0263-3/2023	Atlantic Veterinary College, University of Prince Edward Island	Canadian Food Inspection Agency	Erdelyan, Cassidy; Hisanaga, Tamiko; Ayilara, Ifeoluwa; Pama, Lemarie; Yason, Carmencita; Jones, Megan; Bourque, Laura; Fisher, Mathew; Kruczkiewicz, Peter; Sullivan, Daniel; Lung, Oliver; Berhane, Yohannes
EPI2876136	HA	Canada	2023-Apr-14	EPI_ISL_18702968	A/Great_Black-Backed_Gull/NS/FAV-0263-3/2023	Atlantic Veterinary College, University of Prince Edward Island	Canadian Food Inspection Agency	Erdelyan, Cassidy; Hisanaga, Tamiko; Ayilara, Ifeoluwa; Pama, Lemarie; Yason, Carmencita; Jones, Megan; Bourque, Laura; Fisher, Mathew; Kruczkiewicz, Peter; Sullivan, Daniel; Lung, Oliver; Berhane, Yohannes
EPI2876137	NP	Canada	2023-Apr-14	EPI_ISL_18702969	A/Great_Black-Backed_Gull/NS/FAV-0263-4/2023	Atlantic Veterinary College, University of Prince Edward Island	Canadian Food Inspection Agency	Erdelyan, Cassidy; Hisanaga, Tamiko; Ayilara, Ifeoluwa; Pama, Lemarie; Yason, Carmencita; Jones, Megan; Bourque, Laura; Fisher, Mathew; Kruczkiewicz, Peter; Sullivan, Daniel; Lung, Oliver; Berhane, Yohannes
EPI2876138	NS	Canada	2023-Apr-14	EPI_ISL_18702969	A/Great_Black-Backed_Gull/NS/FAV-0263-4/2023	Atlantic Veterinary College, University of Prince Edward Island	Canadian Food Inspection Agency	Erdelyan, Cassidy; Hisanaga, Tamiko; Ayilara, Ifeoluwa; Pama, Lemarie; Yason, Carmencita; Jones, Megan; Bourque, Laura; Fisher, Mathew; Kruczkiewicz, Peter; Sullivan, Daniel; Lung, Oliver; Berhane, Yohannes
EPI2876139	MP	Canada	2023-Apr-14	EPI_ISL_18702969	A/Great_Black-Backed_Gull/NS/FAV-0263-4/2023	Atlantic Veterinary College, University of Prince Edward Island	Canadian Food Inspection Agency	Erdelyan, Cassidy; Hisanaga, Tamiko; Ayilara, Ifeoluwa; Pama, Lemarie; Yason, Carmencita; Jones, Megan; Bourque, Laura; Fisher, Mathew; Kruczkiewicz, Peter; Sullivan, Daniel; Lung, Oliver; Berhane, Yohannes
EPI2876140	PA	Canada	2023-Apr-14	EPI_ISL_18702969	A/Great_Black-Backed_Gull/NS/FAV-0263-4/2023	Atlantic Veterinary College, University of Prince Edward Island	Canadian Food Inspection Agency	Erdelyan, Cassidy; Hisanaga, Tamiko; Ayilara, Ifeoluwa; Pama, Lemarie; Yason, Carmencita; Jones, Megan; Bourque, Laura; Fisher, Mathew; Kruczkiewicz, Peter; Sullivan, Daniel; Lung, Oliver; Berhane, Yohannes
EPI2876141	PB2	Canada	2023-Apr-14	EPI_ISL_18702969	A/Great_Black-Backed_Gull/NS/FAV-0263-4/2023	Atlantic Veterinary College, University of Prince Edward Island	Canadian Food Inspection Agency	Erdelyan, Cassidy; Hisanaga, Tamiko; Ayilara, Ifeoluwa; Pama, Lemarie; Yason, Carmencita; Jones, Megan; Bourque, Laura; Fisher, Mathew; Kruczkiewicz, Peter; Sullivan, Daniel; Lung, Oliver; Berhane, Yohannes
EPI2876142	PB1	Canada	2023-Apr-14	EPI_ISL_18702969	A/Great_Black-Backed_Gull/NS/FAV-0263-4/2023	Atlantic Veterinary College, University of Prince Edward Island	Canadian Food Inspection Agency	Erdelyan, Cassidy; Hisanaga, Tamiko; Ayilara, Ifeoluwa; Pama, Lemarie; Yason, Carmencita; Jones, Megan; Bourque, Laura; Fisher, Mathew; Kruczkiewicz, Peter; Sullivan, Daniel; Lung, Oliver; Berhane, Yohannes
EPI2876143	NA	Canada	2023-Apr-14	EPI_ISL_18702969	A/Great_Black-Backed_Gull/NS/FAV-0263-4/2023	Atlantic Veterinary College, University of Prince Edward Island	Canadian Food Inspection Agency	Erdelyan, Cassidy; Hisanaga, Tamiko; Ayilara, Ifeoluwa; Pama, Lemarie; Yason, Carmencita; Jones, Megan; Bourque, Laura; Fisher, Mathew; Kruczkiewicz, Peter; Sullivan, Daniel; Lung, Oliver; Berhane, Yohannes
EPI2876144	HA	Canada	2023-Apr-14	EPI_ISL_18702969	A/Great_Black-Backed_Gull/NS/FAV-0263-4/2023	Atlantic Veterinary College, University of Prince Edward Island	Canadian Food Inspection Agency	Erdelyan, Cassidy; Hisanaga, Tamiko; Ayilara, Ifeoluwa; Pama, Lemarie; Yason, Carmencita; Jones, Megan; Bourque, Laura; Fisher, Mathew; Kruczkiewicz, Peter; Sullivan, Daniel; Lung, Oliver; Berhane, Yohannes
EPI2876145	NP	Canada	2023-Apr-14	EPI_ISL_18702970	A/Great_Black-Backed_Gull/NS/FAV-0263-5/2023	Atlantic Veterinary College, University of Prince Edward Island	Canadian Food Inspection Agency	Erdelyan, Cassidy; Hisanaga, Tamiko; Ayilara, Ifeoluwa; Pama, Lemarie; Yason, Carmencita; Jones, Megan; Bourque, Laura; Fisher, Mathew; Kruczkiewicz, Peter; Sullivan, Daniel; Lung, Oliver; Berhane, Yohannes
EPI2876146	NS	Canada	2023-Apr-14	EPI_ISL_18702970	A/Great_Black-Backed_Gull/NS/FAV-0263-5/2023	Atlantic Veterinary College, University of Prince Edward Island	Canadian Food Inspection Agency	Erdelyan, Cassidy; Hisanaga, Tamiko; Ayilara, Ifeoluwa; Pama, Lemarie; Yason, Carmencita; Jones, Megan; Bourque, Laura; Fisher, Mathew; Kruczkiewicz, Peter; Sullivan, Daniel; Lung, Oliver; Berhane, Yohannes
EPI2876147	MP	Canada	2023-Apr-14	EPI_ISL_18702970	A/Great_Black-Backed_Gull/NS/FAV-0263-5/2023	Atlantic Veterinary College, University of Prince Edward Island	Canadian Food Inspection Agency	Erdelyan, Cassidy; Hisanaga, Tamiko; Ayilara, Ifeoluwa; Pama, Lemarie; Yason, Carmencita; Jones, Megan; Bourque, Laura; Fisher, Mathew; Kruczkiewicz, Peter; Sullivan, Daniel; Lung, Oliver; Berhane, Yohannes
EPI2876148	PA	Canada	2023-Apr-14	EPI_ISL_18702970	A/Great_Black-Backed_Gull/NS/FAV-0263-5/2023	Atlantic Veterinary College, University of Prince Edward Island	Canadian Food Inspection Agency	Erdelyan, Cassidy; Hisanaga, Tamiko; Ayilara, Ifeoluwa; Pama, Lemarie; Yason, Carmencita; Jones, Megan; Bourque, Laura; Fisher, Mathew; Kruczkiewicz, Peter; Sullivan, Daniel; Lung, Oliver; Berhane, Yohannes
EPI2876149	PB2	Canada	2023-Apr-14	EPI_ISL_18702970	A/Great_Black-Backed_Gull/NS/FAV-0263-5/2023	Atlantic Veterinary College, University of Prince Edward Island	Canadian Food Inspection Agency	Erdelyan, Cassidy; Hisanaga, Tamiko; Ayilara, Ifeoluwa; Pama, Lemarie; Yason, Carmencita; Jones, Megan; Bourque, Laura; Fisher, Mathew; Kruczkiewicz, Peter; Sullivan, Daniel; Lung, Oliver; Berhane, Yohannes
EPI2876150	PB1	Canada	2023-Apr-14	EPI_ISL_18702970	A/Great_Black-Backed_Gull/NS/FAV-0263-5/2023	Atlantic Veterinary College, University of Prince Edward Island	Canadian Food Inspection Agency	Erdelyan, Cassidy; Hisanaga, Tamiko; Ayilara, Ifeoluwa; Pama, Lemarie; Yason, Carmencita; Jones, Megan; Bourque, Laura; Fisher, Mathew; Kruczkiewicz, Peter; Sullivan, Daniel; Lung, Oliver; Berhane, Yohannes
EPI2876151	NA	Canada	2023-Apr-14	EPI_ISL_18702970	A/Great_Black-Backed_Gull/NS/FAV-0263-5/2023	Atlantic Veterinary College, University of Prince Edward Island	Canadian Food Inspection Agency	Erdelyan, Cassidy; Hisanaga, Tamiko; Ayilara, Ifeoluwa; Pama, Lemarie; Yason, Carmencita; Jones, Megan; Bourque, Laura; Fisher, Mathew; Kruczkiewicz, Peter; Sullivan, Daniel; Lung, Oliver; Berhane, Yohannes
EPI2876152	HA	Canada	2023-Apr-14	EPI_ISL_18702970	A/Great_Black-Backed_Gull/NS/FAV-0263-5/2023	Atlantic Veterinary College, University of Prince Edward Island	Canadian Food Inspection Agency	Erdelyan, Cassidy; Hisanaga, Tamiko; Ayilara, Ifeoluwa; Pama, Lemarie; Yason, Carmencita; Jones, Megan; Bourque, Laura; Fisher, Mathew; Kruczkiewicz, Peter; Sullivan, Daniel; Lung, Oliver; Berhane, Yohannes
EPI2876153	NP	Canada	2023-Apr-13	EPI_ISL_18702971	A/Herring_Gull/NS/FAV-0263-6/2023	Atlantic Veterinary College, University of Prince Edward Island	Canadian Food Inspection Agency	Erdelyan, Cassidy; Hisanaga, Tamiko; Ayilara, Ifeoluwa; Pama, Lemarie; Yason, Carmencita; Jones, Megan; Bourque, Laura; Fisher, Mathew; Kruczkiewicz, Peter; Sullivan, Daniel; Lung, Oliver; Berhane, Yohannes
EPI2876154	NS	Canada	2023-Apr-13	EPI_ISL_18702971	A/Herring_Gull/NS/FAV-0263-6/2023	Atlantic Veterinary College, University of Prince Edward Island	Canadian Food Inspection Agency	Erdelyan, Cassidy; Hisanaga, Tamiko; Ayilara, Ifeoluwa; Pama, Lemarie; Yason, Carmencita; Jones, Megan; Bourque, Laura; Fisher, Mathew; Kruczkiewicz, Peter; Sullivan, Daniel; Lung, Oliver; Berhane, Yohannes
EPI2876155	MP	Canada	2023-Apr-13	EPI_ISL_18702971	A/Herring_Gull/NS/FAV-0263-6/2023	Atlantic Veterinary College, University of Prince Edward Island	Canadian Food Inspection Agency	Erdelyan, Cassidy; Hisanaga, Tamiko; Ayilara, Ifeoluwa; Pama, Lemarie; Yason, Carmencita; Jones, Megan; Bourque, Laura; Fisher, Mathew; Kruczkiewicz, Peter; Sullivan, Daniel; Lung, Oliver; Berhane, Yohannes
EPI2876156	PA	Canada	2023-Apr-13	EPI_ISL_18702971	A/Herring_Gull/NS/FAV-0263-6/2023	Atlantic Veterinary College, University of Prince Edward Island	Canadian Food Inspection Agency	Erdelyan, Cassidy; Hisanaga, Tamiko; Ayilara, Ifeoluwa; Pama, Lemarie; Yason, Carmencita; Jones, Megan; Bourque, Laura; Fisher, Mathew; Kruczkiewicz, Peter; Sullivan, Daniel; Lung, Oliver; Berhane, Yohannes
EPI2876157	PB2	Canada	2023-Apr-13	EPI_ISL_18702971	A/Herring_Gull/NS/FAV-0263-6/2023	Atlantic Veterinary College, University of Prince Edward Island	Canadian Food Inspection Agency	Erdelyan, Cassidy; Hisanaga, Tamiko; Ayilara, Ifeoluwa; Pama, Lemarie; Yason, Carmencita; Jones, Megan; Bourque, Laura; Fisher, Mathew; Kruczkiewicz, Peter; Sullivan, Daniel; Lung, Oliver; Berhane, Yohannes
EPI2876158	PB1	Canada	2023-Apr-13	EPI_ISL_18702971	A/Herring_Gull/NS/FAV-0263-6/2023	Atlantic Veterinary College, University of Prince Edward Island	Canadian Food Inspection Agency	Erdelyan, Cassidy; Hisanaga, Tamiko; Ayilara, Ifeoluwa; Pama, Lemarie; Yason, Carmencita; Jones, Megan; Bourque, Laura; Fisher, Mathew; Kruczkiewicz, Peter; Sullivan, Daniel; Lung, Oliver; Berhane, Yohannes
EPI2876159	NA	Canada	2023-Apr-13	EPI_ISL_18702971	A/Herring_Gull/NS/FAV-0263-6/2023	Atlantic Veterinary College, University of Prince Edward Island	Canadian Food Inspection Agency	Erdelyan, Cassidy; Hisanaga, Tamiko; Ayilara, Ifeoluwa; Pama, Lemarie; Yason, Carmencita; Jones, Megan; Bourque, Laura; Fisher, Mathew; Kruczkiewicz, Peter; Sullivan, Daniel; Lung, Oliver; Berhane, Yohannes
EPI2876160	HA	Canada	2023-Apr-13	EPI_ISL_18702971	A/Herring_Gull/NS/FAV-0263-6/2023	Atlantic Veterinary College, University of Prince Edward Island	Canadian Food Inspection Agency	Erdelyan, Cassidy; Hisanaga, Tamiko; Ayilara, Ifeoluwa; Pama, Lemarie; Yason, Carmencita; Jones, Megan; Bourque, Laura; Fisher, Mathew; Kruczkiewicz, Peter; Sullivan, Daniel; Lung, Oliver; Berhane, Yohannes
EPI2876161	NP	Canada	2023-Apr-17	EPI_ISL_18702972	A/Great_Black-Backed_Gull/NS/FAV-0263-7/2023	Atlantic Veterinary College, University of Prince Edward Island	Canadian Food Inspection Agency	Erdelyan, Cassidy; Hisanaga, Tamiko; Ayilara, Ifeoluwa; Pama, Lemarie; Yason, Carmencita; Jones, Megan; Bourque, Laura; Fisher, Mathew; Kruczkiewicz, Peter; Sullivan, Daniel; Lung, Oliver; Berhane, Yohannes
EPI2876162	NS	Canada	2023-Apr-17	EPI_ISL_18702972	A/Great_Black-Backed_Gull/NS/FAV-0263-7/2023	Atlantic Veterinary College, University of Prince Edward Island	Canadian Food Inspection Agency	Erdelyan, Cassidy; Hisanaga, Tamiko; Ayilara, Ifeoluwa; Pama, Lemarie; Yason, Carmencita; Jones, Megan; Bourque, Laura; Fisher, Mathew; Kruczkiewicz, Peter; Sullivan, Daniel; Lung, Oliver; Berhane, Yohannes
EPI2876163	MP	Canada	2023-Apr-17	EPI_ISL_18702972	A/Great_Black-Backed_Gull/NS/FAV-0263-7/2023	Atlantic Veterinary College, University of Prince Edward Island	Canadian Food Inspection Agency	Erdelyan, Cassidy; Hisanaga, Tamiko; Ayilara, Ifeoluwa; Pama, Lemarie; Yason, Carmencita; Jones, Megan; Bourque, Laura; Fisher, Mathew; Kruczkiewicz, Peter; Sullivan, Daniel; Lung, Oliver; Berhane, Yohannes
EPI2876164	PA	Canada	2023-Apr-17	EPI_ISL_18702972	A/Great_Black-Backed_Gull/NS/FAV-0263-7/2023	Atlantic Veterinary College, University of Prince Edward Island	Canadian Food Inspection Agency	Erdelyan, Cassidy; Hisanaga, Tamiko; Ayilara, Ifeoluwa; Pama, Lemarie; Yason, Carmencita; Jones, Megan; Bourque, Laura; Fisher, Mathew; Kruczkiewicz, Peter; Sullivan, Daniel; Lung, Oliver; Berhane, Yohannes
EPI2876165	PB2	Canada	2023-Apr-17	EPI_ISL_18702972	A/Great_Black-Backed_Gull/NS/FAV-0263-7/2023	Atlantic Veterinary College, University of Prince Edward Island	Canadian Food Inspection Agency	Erdelyan, Cassidy; Hisanaga, Tamiko; Ayilara, Ifeoluwa; Pama, Lemarie; Yason, Carmencita; Jones, Megan; Bourque, Laura; Fisher, Mathew; Kruczkiewicz, Peter; Sullivan, Daniel; Lung, Oliver; Berhane, Yohannes
EPI2876166	PB1	Canada	2023-Apr-17	EPI_ISL_18702972	A/Great_Black-Backed_Gull/NS/FAV-0263-7/2023	Atlantic Veterinary College, University of Prince Edward Island	Canadian Food Inspection Agency	Erdelyan, Cassidy; Hisanaga, Tamiko; Ayilara, Ifeoluwa; Pama, Lemarie; Yason, Carmencita; Jones, Megan; Bourque, Laura; Fisher, Mathew; Kruczkiewicz, Peter; Sullivan, Daniel; Lung, Oliver; Berhane, Yohannes
EPI2876167	NA	Canada	2023-Apr-17	EPI_ISL_18702972	A/Great_Black-Backed_Gull/NS/FAV-0263-7/2023	Atlantic Veterinary College, University of Prince Edward Island	Canadian Food Inspection Agency	Erdelyan, Cassidy; Hisanaga, Tamiko; Ayilara, Ifeoluwa; Pama, Lemarie; Yason, Carmencita; Jones, Megan; Bourque, Laura; Fisher, Mathew; Kruczkiewicz, Peter; Sullivan, Daniel; Lung, Oliver; Berhane, Yohannes
EPI2876168	HA	Canada	2023-Apr-17	EPI_ISL_18702972	A/Great_Black-Backed_Gull/NS/FAV-0263-7/2023	Atlantic Veterinary College, University of Prince Edward Island	Canadian Food Inspection Agency	Erdelyan, Cassidy; Hisanaga, Tamiko; Ayilara, Ifeoluwa; Pama, Lemarie; Yason, Carmencita; Jones, Megan; Bourque, Laura; Fisher, Mathew; Kruczkiewicz, Peter; Sullivan, Daniel; Lung, Oliver; Berhane, Yohannes
EPI2876169	NP	Canada	2023-Apr-17	EPI_ISL_18702973	A/Great_Black-Backed_Gull/NS/FAV-0263-8/2023	Atlantic Veterinary College, University of Prince Edward Island	Canadian Food Inspection Agency	Erdelyan, Cassidy; Hisanaga, Tamiko; Ayilara, Ifeoluwa; Pama, Lemarie; Yason, Carmencita; Jones, Megan; Bourque, Laura; Fisher, Mathew; Kruczkiewicz, Peter; Sullivan, Daniel; Lung, Oliver; Berhane, Yohannes
EPI2876170	NS	Canada	2023-Apr-17	EPI_ISL_18702973	A/Great_Black-Backed_Gull/NS/FAV-0263-8/2023	Atlantic Veterinary College, University of Prince Edward Island	Canadian Food Inspection Agency	Erdelyan, Cassidy; Hisanaga, Tamiko; Ayilara, Ifeoluwa; Pama, Lemarie; Yason, Carmencita; Jones, Megan; Bourque, Laura; Fisher, Mathew; Kruczkiewicz, Peter; Sullivan, Daniel; Lung, Oliver; Berhane, Yohannes
EPI2876171	MP	Canada	2023-Apr-17	EPI_ISL_18702973	A/Great_Black-Backed_Gull/NS/FAV-0263-8/2023	Atlantic Veterinary College, University of Prince Edward Island	Canadian Food Inspection Agency	Erdelyan, Cassidy; Hisanaga, Tamiko; Ayilara, Ifeoluwa; Pama, Lemarie; Yason, Carmencita; Jones, Megan; Bourque, Laura; Fisher, Mathew; Kruczkiewicz, Peter; Sullivan, Daniel; Lung, Oliver; Berhane, Yohannes
EPI2876172	PA	Canada	2023-Apr-17	EPI_ISL_18702973	A/Great_Black-Backed_Gull/NS/FAV-0263-8/2023	Atlantic Veterinary College, University of Prince Edward Island	Canadian Food Inspection Agency	Erdelyan, Cassidy; Hisanaga, Tamiko; Ayilara, Ifeoluwa; Pama, Lemarie; Yason, Carmencita; Jones, Megan; Bourque, Laura; Fisher, Mathew; Kruczkiewicz, Peter; Sullivan, Daniel; Lung, Oliver; Berhane, Yohannes
EPI2876173	PB2	Canada	2023-Apr-17	EPI_ISL_18702973	A/Great_Black-Backed_Gull/NS/FAV-0263-8/2023	Atlantic Veterinary College, University of Prince Edward Island	Canadian Food Inspection Agency	Erdelyan, Cassidy; Hisanaga, Tamiko; Ayilara, Ifeoluwa; Pama, Lemarie; Yason, Carmencita; Jones, Megan; Bourque, Laura; Fisher, Mathew; Kruczkiewicz, Peter; Sullivan, Daniel; Lung, Oliver; Berhane, Yohannes
EPI2876174	PB1	Canada	2023-Apr-17	EPI_ISL_18702973	A/Great_Black-Backed_Gull/NS/FAV-0263-8/2023	Atlantic Veterinary College, University of Prince Edward Island	Canadian Food Inspection Agency	Erdelyan, Cassidy; Hisanaga, Tamiko; Ayilara, Ifeoluwa; Pama, Lemarie; Yason, Carmencita; Jones, Megan; Bourque, Laura; Fisher, Mathew; Kruczkiewicz, Peter; Sullivan, Daniel; Lung, Oliver; Berhane, Yohannes
EPI2876175	NA	Canada	2023-Apr-17	EPI_ISL_18702973	A/Great_Black-Backed_Gull/NS/FAV-0263-8/2023	Atlantic Veterinary College, University of Prince Edward Island	Canadian Food Inspection Agency	Erdelyan, Cassidy; Hisanaga, Tamiko; Ayilara, Ifeoluwa; Pama, Lemarie; Yason, Carmencita; Jones, Megan; Bourque, Laura; Fisher, Mathew; Kruczkiewicz, Peter; Sullivan, Daniel; Lung, Oliver; Berhane, Yohannes
EPI2876176	HA	Canada	2023-Apr-17	EPI_ISL_18702973	A/Great_Black-Backed_Gull/NS/FAV-0263-8/2023	Atlantic Veterinary College, University of Prince Edward Island	Canadian Food Inspection Agency	Erdelyan, Cassidy; Hisanaga, Tamiko; Ayilara, Ifeoluwa; Pama, Lemarie; Yason, Carmencita; Jones, Megan; Bourque, Laura; Fisher, Mathew; Kruczkiewicz, Peter; Sullivan, Daniel; Lung, Oliver; Berhane, Yohannes
EPI2876177	NP	Canada	2023-Apr-19	EPI_ISL_18702974	A/Great_Black-Backed_Gull/NS/FAV-0263-9/2023	Atlantic Veterinary College, University of Prince Edward Island	Canadian Food Inspection Agency	Erdelyan, Cassidy; Hisanaga, Tamiko; Ayilara, Ifeoluwa; Pama, Lemarie; Yason, Carmencita; Jones, Megan; Bourque, Laura; Fisher, Mathew; Kruczkiewicz, Peter; Sullivan, Daniel; Lung, Oliver; Berhane, Yohannes
EPI2876178	NS	Canada	2023-Apr-19	EPI_ISL_18702974	A/Great_Black-Backed_Gull/NS/FAV-0263-9/2023	Atlantic Veterinary College, University of Prince Edward Island	Canadian Food Inspection Agency	Erdelyan, Cassidy; Hisanaga, Tamiko; Ayilara, Ifeoluwa; Pama, Lemarie; Yason, Carmencita; Jones, Megan; Bourque, Laura; Fisher, Mathew; Kruczkiewicz, Peter; Sullivan, Daniel; Lung, Oliver; Berhane, Yohannes
EPI2876179	MP	Canada	2023-Apr-19	EPI_ISL_18702974	A/Great_Black-Backed_Gull/NS/FAV-0263-9/2023	Atlantic Veterinary College, University of Prince Edward Island	Canadian Food Inspection Agency	Erdelyan, Cassidy; Hisanaga, Tamiko; Ayilara, Ifeoluwa; Pama, Lemarie; Yason, Carmencita; Jones, Megan; Bourque, Laura; Fisher, Mathew; Kruczkiewicz, Peter; Sullivan, Daniel; Lung, Oliver; Berhane, Yohannes
EPI2876180	PA	Canada	2023-Apr-19	EPI_ISL_18702974	A/Great_Black-Backed_Gull/NS/FAV-0263-9/2023	Atlantic Veterinary College, University of Prince Edward Island	Canadian Food Inspection Agency	Erdelyan, Cassidy; Hisanaga, Tamiko; Ayilara, Ifeoluwa; Pama, Lemarie; Yason, Carmencita; Jones, Megan; Bourque, Laura; Fisher, Mathew; Kruczkiewicz, Peter; Sullivan, Daniel; Lung, Oliver; Berhane, Yohannes
EPI2876181	PB2	Canada	2023-Apr-19	EPI_ISL_18702974	A/Great_Black-Backed_Gull/NS/FAV-0263-9/2023	Atlantic Veterinary College, University of Prince Edward Island	Canadian Food Inspection Agency	Erdelyan, Cassidy; Hisanaga, Tamiko; Ayilara, Ifeoluwa; Pama, Lemarie; Yason, Carmencita; Jones, Megan; Bourque, Laura; Fisher, Mathew; Kruczkiewicz, Peter; Sullivan, Daniel; Lung, Oliver; Berhane, Yohannes
EPI2876182	PB1	Canada	2023-Apr-19	EPI_ISL_18702974	A/Great_Black-Backed_Gull/NS/FAV-0263-9/2023	Atlantic Veterinary College, University of Prince Edward Island	Canadian Food Inspection Agency	Erdelyan, Cassidy; Hisanaga, Tamiko; Ayilara, Ifeoluwa; Pama, Lemarie; Yason, Carmencita; Jones, Megan; Bourque, Laura; Fisher, Mathew; Kruczkiewicz, Peter; Sullivan, Daniel; Lung, Oliver; Berhane, Yohannes
EPI2876183	NA	Canada	2023-Apr-19	EPI_ISL_18702974	A/Great_Black-Backed_Gull/NS/FAV-0263-9/2023	Atlantic Veterinary College, University of Prince Edward Island	Canadian Food Inspection Agency	Erdelyan, Cassidy; Hisanaga, Tamiko; Ayilara, Ifeoluwa; Pama, Lemarie; Yason, Carmencita; Jones, Megan; Bourque, Laura; Fisher, Mathew; Kruczkiewicz, Peter; Sullivan, Daniel; Lung, Oliver; Berhane, Yohannes
EPI2876184	HA	Canada	2023-Apr-19	EPI_ISL_18702974	A/Great_Black-Backed_Gull/NS/FAV-0263-9/2023	Atlantic Veterinary College, University of Prince Edward Island	Canadian Food Inspection Agency	Erdelyan, Cassidy; Hisanaga, Tamiko; Ayilara, Ifeoluwa; Pama, Lemarie; Yason, Carmencita; Jones, Megan; Bourque, Laura; Fisher, Mathew; Kruczkiewicz, Peter; Sullivan, Daniel; Lung, Oliver; Berhane, Yohannes
EPI2876185	NP	Canada	2023-Feb-16	EPI_ISL_18702975	A/Northern_Fulmar/NS/FAV-0264-1/2023	Atlantic Veterinary College, University of Prince Edward Island	Canadian Food Inspection Agency	Erdelyan, Cassidy; Hisanaga, Tamiko; Ayilara, Ifeoluwa; Pama, Lemarie; Yason, Carmencita; Jones, Megan; Bourque, Laura; Fisher, Mathew; Kruczkiewicz, Peter; Sullivan, Daniel; Lung, Oliver; Berhane, Yohannes
EPI2876186	NS	Canada	2023-Feb-16	EPI_ISL_18702975	A/Northern_Fulmar/NS/FAV-0264-1/2023	Atlantic Veterinary College, University of Prince Edward Island	Canadian Food Inspection Agency	Erdelyan, Cassidy; Hisanaga, Tamiko; Ayilara, Ifeoluwa; Pama, Lemarie; Yason, Carmencita; Jones, Megan; Bourque, Laura; Fisher, Mathew; Kruczkiewicz, Peter; Sullivan, Daniel; Lung, Oliver; Berhane, Yohannes
EPI2876187	MP	Canada	2023-Feb-16	EPI_ISL_18702975	A/Northern_Fulmar/NS/FAV-0264-1/2023	Atlantic Veterinary College, University of Prince Edward Island	Canadian Food Inspection Agency	Erdelyan, Cassidy; Hisanaga, Tamiko; Ayilara, Ifeoluwa; Pama, Lemarie; Yason, Carmencita; Jones, Megan; Bourque, Laura; Fisher, Mathew; Kruczkiewicz, Peter; Sullivan, Daniel; Lung, Oliver; Berhane, Yohannes
EPI2876188	PA	Canada	2023-Feb-16	EPI_ISL_18702975	A/Northern_Fulmar/NS/FAV-0264-1/2023	Atlantic Veterinary College, University of Prince Edward Island	Canadian Food Inspection Agency	Erdelyan, Cassidy; Hisanaga, Tamiko; Ayilara, Ifeoluwa; Pama, Lemarie; Yason, Carmencita; Jones, Megan; Bourque, Laura; Fisher, Mathew; Kruczkiewicz, Peter; Sullivan, Daniel; Lung, Oliver; Berhane, Yohannes
EPI2876189	PB2	Canada	2023-Feb-16	EPI_ISL_18702975	A/Northern_Fulmar/NS/FAV-0264-1/2023	Atlantic Veterinary College, University of Prince Edward Island	Canadian Food Inspection Agency	Erdelyan, Cassidy; Hisanaga, Tamiko; Ayilara, Ifeoluwa; Pama, Lemarie; Yason, Carmencita; Jones, Megan; Bourque, Laura; Fisher, Mathew; Kruczkiewicz, Peter; Sullivan, Daniel; Lung, Oliver; Berhane, Yohannes
EPI2876190	PB1	Canada	2023-Feb-16	EPI_ISL_18702975	A/Northern_Fulmar/NS/FAV-0264-1/2023	Atlantic Veterinary College, University of Prince Edward Island	Canadian Food Inspection Agency	Erdelyan, Cassidy; Hisanaga, Tamiko; Ayilara, Ifeoluwa; Pama, Lemarie; Yason, Carmencita; Jones, Megan; Bourque, Laura; Fisher, Mathew; Kruczkiewicz, Peter; Sullivan, Daniel; Lung, Oliver; Berhane, Yohannes
EPI2876191	NA	Canada	2023-Feb-16	EPI_ISL_18702975	A/Northern_Fulmar/NS/FAV-0264-1/2023	Atlantic Veterinary College, University of Prince Edward Island	Canadian Food Inspection Agency	Erdelyan, Cassidy; Hisanaga, Tamiko; Ayilara, Ifeoluwa; Pama, Lemarie; Yason, Carmencita; Jones, Megan; Bourque, Laura; Fisher, Mathew; Kruczkiewicz, Peter; Sullivan, Daniel; Lung, Oliver; Berhane, Yohannes
EPI2876192	HA	Canada	2023-Feb-16	EPI_ISL_18702975	A/Northern_Fulmar/NS/FAV-0264-1/2023	Atlantic Veterinary College, University of Prince Edward Island	Canadian Food Inspection Agency	Erdelyan, Cassidy; Hisanaga, Tamiko; Ayilara, Ifeoluwa; Pama, Lemarie; Yason, Carmencita; Jones, Megan; Bourque, Laura; Fisher, Mathew; Kruczkiewicz, Peter; Sullivan, Daniel; Lung, Oliver; Berhane, Yohannes
EPI2876193	NP	Canada	2023-Mar-28	EPI_ISL_18702976	A/Northern_Fulmar/NS/FAV-0264-10/2023	Atlantic Veterinary College, University of Prince Edward Island	Canadian Food Inspection Agency	Erdelyan, Cassidy; Hisanaga, Tamiko; Ayilara, Ifeoluwa; Pama, Lemarie; Yason, Carmencita; Jones, Megan; Bourque, Laura; Fisher, Mathew; Kruczkiewicz, Peter; Sullivan, Daniel; Lung, Oliver; Berhane, Yohannes
EPI2876194	NS	Canada	2023-Mar-28	EPI_ISL_18702976	A/Northern_Fulmar/NS/FAV-0264-10/2023	Atlantic Veterinary College, University of Prince Edward Island	Canadian Food Inspection Agency	Erdelyan, Cassidy; Hisanaga, Tamiko; Ayilara, Ifeoluwa; Pama, Lemarie; Yason, Carmencita; Jones, Megan; Bourque, Laura; Fisher, Mathew; Kruczkiewicz, Peter; Sullivan, Daniel; Lung, Oliver; Berhane, Yohannes
EPI2876195	MP	Canada	2023-Mar-28	EPI_ISL_18702976	A/Northern_Fulmar/NS/FAV-0264-10/2023	Atlantic Veterinary College, University of Prince Edward Island	Canadian Food Inspection Agency	Erdelyan, Cassidy; Hisanaga, Tamiko; Ayilara, Ifeoluwa; Pama, Lemarie; Yason, Carmencita; Jones, Megan; Bourque, Laura; Fisher, Mathew; Kruczkiewicz, Peter; Sullivan, Daniel; Lung, Oliver; Berhane, Yohannes
EPI2876196	PA	Canada	2023-Mar-28	EPI_ISL_18702976	A/Northern_Fulmar/NS/FAV-0264-10/2023	Atlantic Veterinary College, University of Prince Edward Island	Canadian Food Inspection Agency	Erdelyan, Cassidy; Hisanaga, Tamiko; Ayilara, Ifeoluwa; Pama, Lemarie; Yason, Carmencita; Jones, Megan; Bourque, Laura; Fisher, Mathew; Kruczkiewicz, Peter; Sullivan, Daniel; Lung, Oliver; Berhane, Yohannes
EPI2876197	PB2	Canada	2023-Mar-28	EPI_ISL_18702976	A/Northern_Fulmar/NS/FAV-0264-10/2023	Atlantic Veterinary College, University of Prince Edward Island	Canadian Food Inspection Agency	Erdelyan, Cassidy; Hisanaga, Tamiko; Ayilara, Ifeoluwa; Pama, Lemarie; Yason, Carmencita; Jones, Megan; Bourque, Laura; Fisher, Mathew; Kruczkiewicz, Peter; Sullivan, Daniel; Lung, Oliver; Berhane, Yohannes
EPI2876198	PB1	Canada	2023-Mar-28	EPI_ISL_18702976	A/Northern_Fulmar/NS/FAV-0264-10/2023	Atlantic Veterinary College, University of Prince Edward Island	Canadian Food Inspection Agency	Erdelyan, Cassidy; Hisanaga, Tamiko; Ayilara, Ifeoluwa; Pama, Lemarie; Yason, Carmencita; Jones, Megan; Bourque, Laura; Fisher, Mathew; Kruczkiewicz, Peter; Sullivan, Daniel; Lung, Oliver; Berhane, Yohannes
EPI2876199	NA	Canada	2023-Mar-28	EPI_ISL_18702976	A/Northern_Fulmar/NS/FAV-0264-10/2023	Atlantic Veterinary College, University of Prince Edward Island	Canadian Food Inspection Agency	Erdelyan, Cassidy; Hisanaga, Tamiko; Ayilara, Ifeoluwa; Pama, Lemarie; Yason, Carmencita; Jones, Megan; Bourque, Laura; Fisher, Mathew; Kruczkiewicz, Peter; Sullivan, Daniel; Lung, Oliver; Berhane, Yohannes
EPI2876200	HA	Canada	2023-Mar-28	EPI_ISL_18702976	A/Northern_Fulmar/NS/FAV-0264-10/2023	Atlantic Veterinary College, University of Prince Edward Island	Canadian Food Inspection Agency	Erdelyan, Cassidy; Hisanaga, Tamiko; Ayilara, Ifeoluwa; Pama, Lemarie; Yason, Carmencita; Jones, Megan; Bourque, Laura; Fisher, Mathew; Kruczkiewicz, Peter; Sullivan, Daniel; Lung, Oliver; Berhane, Yohannes
EPI2876201	NP	Canada	2023-Mar-21	EPI_ISL_18702977	A/Black-Legged_Kittiwake/NS/FAV-0264-11/2023	Atlantic Veterinary College, University of Prince Edward Island	Canadian Food Inspection Agency	Erdelyan, Cassidy; Hisanaga, Tamiko; Ayilara, Ifeoluwa; Pama, Lemarie; Yason, Carmencita; Jones, Megan; Bourque, Laura; Fisher, Mathew; Kruczkiewicz, Peter; Sullivan, Daniel; Lung, Oliver; Berhane, Yohannes
EPI2876202	NS	Canada	2023-Mar-21	EPI_ISL_18702977	A/Black-Legged_Kittiwake/NS/FAV-0264-11/2023	Atlantic Veterinary College, University of Prince Edward Island	Canadian Food Inspection Agency	Erdelyan, Cassidy; Hisanaga, Tamiko; Ayilara, Ifeoluwa; Pama, Lemarie; Yason, Carmencita; Jones, Megan; Bourque, Laura; Fisher, Mathew; Kruczkiewicz, Peter; Sullivan, Daniel; Lung, Oliver; Berhane, Yohannes
EPI2876203	MP	Canada	2023-Mar-21	EPI_ISL_18702977	A/Black-Legged_Kittiwake/NS/FAV-0264-11/2023	Atlantic Veterinary College, University of Prince Edward Island	Canadian Food Inspection Agency	Erdelyan, Cassidy; Hisanaga, Tamiko; Ayilara, Ifeoluwa; Pama, Lemarie; Yason, Carmencita; Jones, Megan; Bourque, Laura; Fisher, Mathew; Kruczkiewicz, Peter; Sullivan, Daniel; Lung, Oliver; Berhane, Yohannes
EPI2876204	PA	Canada	2023-Mar-21	EPI_ISL_18702977	A/Black-Legged_Kittiwake/NS/FAV-0264-11/2023	Atlantic Veterinary College, University of Prince Edward Island	Canadian Food Inspection Agency	Erdelyan, Cassidy; Hisanaga, Tamiko; Ayilara, Ifeoluwa; Pama, Lemarie; Yason, Carmencita; Jones, Megan; Bourque, Laura; Fisher, Mathew; Kruczkiewicz, Peter; Sullivan, Daniel; Lung, Oliver; Berhane, Yohannes
EPI2876205	PB2	Canada	2023-Mar-21	EPI_ISL_18702977	A/Black-Legged_Kittiwake/NS/FAV-0264-11/2023	Atlantic Veterinary College, University of Prince Edward Island	Canadian Food Inspection Agency	Erdelyan, Cassidy; Hisanaga, Tamiko; Ayilara, Ifeoluwa; Pama, Lemarie; Yason, Carmencita; Jones, Megan; Bourque, Laura; Fisher, Mathew; Kruczkiewicz, Peter; Sullivan, Daniel; Lung, Oliver; Berhane, Yohannes
EPI2876206	PB1	Canada	2023-Mar-21	EPI_ISL_18702977	A/Black-Legged_Kittiwake/NS/FAV-0264-11/2023	Atlantic Veterinary College, University of Prince Edward Island	Canadian Food Inspection Agency	Erdelyan, Cassidy; Hisanaga, Tamiko; Ayilara, Ifeoluwa; Pama, Lemarie; Yason, Carmencita; Jones, Megan; Bourque, Laura; Fisher, Mathew; Kruczkiewicz, Peter; Sullivan, Daniel; Lung, Oliver; Berhane, Yohannes
EPI2876207	NA	Canada	2023-Mar-21	EPI_ISL_18702977	A/Black-Legged_Kittiwake/NS/FAV-0264-11/2023	Atlantic Veterinary College, University of Prince Edward Island	Canadian Food Inspection Agency	Erdelyan, Cassidy; Hisanaga, Tamiko; Ayilara, Ifeoluwa; Pama, Lemarie; Yason, Carmencita; Jones, Megan; Bourque, Laura; Fisher, Mathew; Kruczkiewicz, Peter; Sullivan, Daniel; Lung, Oliver; Berhane, Yohannes
EPI2876208	HA	Canada	2023-Mar-21	EPI_ISL_18702977	A/Black-Legged_Kittiwake/NS/FAV-0264-11/2023	Atlantic Veterinary College, University of Prince Edward Island	Canadian Food Inspection Agency	Erdelyan, Cassidy; Hisanaga, Tamiko; Ayilara, Ifeoluwa; Pama, Lemarie; Yason, Carmencita; Jones, Megan; Bourque, Laura; Fisher, Mathew; Kruczkiewicz, Peter; Sullivan, Daniel; Lung, Oliver; Berhane, Yohannes
EPI2876209	NP	Canada	2023-Apr-08	EPI_ISL_18702978	A/Northern_Fulmar/NS/FAV-0264-12/2023	Atlantic Veterinary College, University of Prince Edward Island	Canadian Food Inspection Agency	Erdelyan, Cassidy; Hisanaga, Tamiko; Ayilara, Ifeoluwa; Pama, Lemarie; Yason, Carmencita; Jones, Megan; Bourque, Laura; Fisher, Mathew; Kruczkiewicz, Peter; Sullivan, Daniel; Lung, Oliver; Berhane, Yohannes
EPI2876210	NS	Canada	2023-Apr-08	EPI_ISL_18702978	A/Northern_Fulmar/NS/FAV-0264-12/2023	Atlantic Veterinary College, University of Prince Edward Island	Canadian Food Inspection Agency	Erdelyan, Cassidy; Hisanaga, Tamiko; Ayilara, Ifeoluwa; Pama, Lemarie; Yason, Carmencita; Jones, Megan; Bourque, Laura; Fisher, Mathew; Kruczkiewicz, Peter; Sullivan, Daniel; Lung, Oliver; Berhane, Yohannes
EPI2876211	MP	Canada	2023-Apr-08	EPI_ISL_18702978	A/Northern_Fulmar/NS/FAV-0264-12/2023	Atlantic Veterinary College, University of Prince Edward Island	Canadian Food Inspection Agency	Erdelyan, Cassidy; Hisanaga, Tamiko; Ayilara, Ifeoluwa; Pama, Lemarie; Yason, Carmencita; Jones, Megan; Bourque, Laura; Fisher, Mathew; Kruczkiewicz, Peter; Sullivan, Daniel; Lung, Oliver; Berhane, Yohannes
EPI2876212	PA	Canada	2023-Apr-08	EPI_ISL_18702978	A/Northern_Fulmar/NS/FAV-0264-12/2023	Atlantic Veterinary College, University of Prince Edward Island	Canadian Food Inspection Agency	Erdelyan, Cassidy; Hisanaga, Tamiko; Ayilara, Ifeoluwa; Pama, Lemarie; Yason, Carmencita; Jones, Megan; Bourque, Laura; Fisher, Mathew; Kruczkiewicz, Peter; Sullivan, Daniel; Lung, Oliver; Berhane, Yohannes
EPI2876213	PB2	Canada	2023-Apr-08	EPI_ISL_18702978	A/Northern_Fulmar/NS/FAV-0264-12/2023	Atlantic Veterinary College, University of Prince Edward Island	Canadian Food Inspection Agency	Erdelyan, Cassidy; Hisanaga, Tamiko; Ayilara, Ifeoluwa; Pama, Lemarie; Yason, Carmencita; Jones, Megan; Bourque, Laura; Fisher, Mathew; Kruczkiewicz, Peter; Sullivan, Daniel; Lung, Oliver; Berhane, Yohannes
EPI2876214	PB1	Canada	2023-Apr-08	EPI_ISL_18702978	A/Northern_Fulmar/NS/FAV-0264-12/2023	Atlantic Veterinary College, University of Prince Edward Island	Canadian Food Inspection Agency	Erdelyan, Cassidy; Hisanaga, Tamiko; Ayilara, Ifeoluwa; Pama, Lemarie; Yason, Carmencita; Jones, Megan; Bourque, Laura; Fisher, Mathew; Kruczkiewicz, Peter; Sullivan, Daniel; Lung, Oliver; Berhane, Yohannes
EPI2876215	NA	Canada	2023-Apr-08	EPI_ISL_18702978	A/Northern_Fulmar/NS/FAV-0264-12/2023	Atlantic Veterinary College, University of Prince Edward Island	Canadian Food Inspection Agency	Erdelyan, Cassidy; Hisanaga, Tamiko; Ayilara, Ifeoluwa; Pama, Lemarie; Yason, Carmencita; Jones, Megan; Bourque, Laura; Fisher, Mathew; Kruczkiewicz, Peter; Sullivan, Daniel; Lung, Oliver; Berhane, Yohannes
EPI2876216	HA	Canada	2023-Apr-08	EPI_ISL_18702978	A/Northern_Fulmar/NS/FAV-0264-12/2023	Atlantic Veterinary College, University of Prince Edward Island	Canadian Food Inspection Agency	Erdelyan, Cassidy; Hisanaga, Tamiko; Ayilara, Ifeoluwa; Pama, Lemarie; Yason, Carmencita; Jones, Megan; Bourque, Laura; Fisher, Mathew; Kruczkiewicz, Peter; Sullivan, Daniel; Lung, Oliver; Berhane, Yohannes
EPI2876217	NP	Canada	2023-Apr-29	EPI_ISL_18702979	A/Northern_Fulmar/NS/FAV-0264-13/2023	Atlantic Veterinary College, University of Prince Edward Island	Canadian Food Inspection Agency	Erdelyan, Cassidy; Hisanaga, Tamiko; Ayilara, Ifeoluwa; Pama, Lemarie; Yason, Carmencita; Jones, Megan; Bourque, Laura; Fisher, Mathew; Kruczkiewicz, Peter; Sullivan, Daniel; Lung, Oliver; Berhane, Yohannes
EPI2876218	NS	Canada	2023-Apr-29	EPI_ISL_18702979	A/Northern_Fulmar/NS/FAV-0264-13/2023	Atlantic Veterinary College, University of Prince Edward Island	Canadian Food Inspection Agency	Erdelyan, Cassidy; Hisanaga, Tamiko; Ayilara, Ifeoluwa; Pama, Lemarie; Yason, Carmencita; Jones, Megan; Bourque, Laura; Fisher, Mathew; Kruczkiewicz, Peter; Sullivan, Daniel; Lung, Oliver; Berhane, Yohannes
EPI2876219	MP	Canada	2023-Apr-29	EPI_ISL_18702979	A/Northern_Fulmar/NS/FAV-0264-13/2023	Atlantic Veterinary College, University of Prince Edward Island	Canadian Food Inspection Agency	Erdelyan, Cassidy; Hisanaga, Tamiko; Ayilara, Ifeoluwa; Pama, Lemarie; Yason, Carmencita; Jones, Megan; Bourque, Laura; Fisher, Mathew; Kruczkiewicz, Peter; Sullivan, Daniel; Lung, Oliver; Berhane, Yohannes
EPI2876220	PA	Canada	2023-Apr-29	EPI_ISL_18702979	A/Northern_Fulmar/NS/FAV-0264-13/2023	Atlantic Veterinary College, University of Prince Edward Island	Canadian Food Inspection Agency	Erdelyan, Cassidy; Hisanaga, Tamiko; Ayilara, Ifeoluwa; Pama, Lemarie; Yason, Carmencita; Jones, Megan; Bourque, Laura; Fisher, Mathew; Kruczkiewicz, Peter; Sullivan, Daniel; Lung, Oliver; Berhane, Yohannes
EPI2876221	PB2	Canada	2023-Apr-29	EPI_ISL_18702979	A/Northern_Fulmar/NS/FAV-0264-13/2023	Atlantic Veterinary College, University of Prince Edward Island	Canadian Food Inspection Agency	Erdelyan, Cassidy; Hisanaga, Tamiko; Ayilara, Ifeoluwa; Pama, Lemarie; Yason, Carmencita; Jones, Megan; Bourque, Laura; Fisher, Mathew; Kruczkiewicz, Peter; Sullivan, Daniel; Lung, Oliver; Berhane, Yohannes
EPI2876222	PB1	Canada	2023-Apr-29	EPI_ISL_18702979	A/Northern_Fulmar/NS/FAV-0264-13/2023	Atlantic Veterinary College, University of Prince Edward Island	Canadian Food Inspection Agency	Erdelyan, Cassidy; Hisanaga, Tamiko; Ayilara, Ifeoluwa; Pama, Lemarie; Yason, Carmencita; Jones, Megan; Bourque, Laura; Fisher, Mathew; Kruczkiewicz, Peter; Sullivan, Daniel; Lung, Oliver; Berhane, Yohannes
EPI2876223	NA	Canada	2023-Apr-29	EPI_ISL_18702979	A/Northern_Fulmar/NS/FAV-0264-13/2023	Atlantic Veterinary College, University of Prince Edward Island	Canadian Food Inspection Agency	Erdelyan, Cassidy; Hisanaga, Tamiko; Ayilara, Ifeoluwa; Pama, Lemarie; Yason, Carmencita; Jones, Megan; Bourque, Laura; Fisher, Mathew; Kruczkiewicz, Peter; Sullivan, Daniel; Lung, Oliver; Berhane, Yohannes
EPI2876224	HA	Canada	2023-Apr-29	EPI_ISL_18702979	A/Northern_Fulmar/NS/FAV-0264-13/2023	Atlantic Veterinary College, University of Prince Edward Island	Canadian Food Inspection Agency	Erdelyan, Cassidy; Hisanaga, Tamiko; Ayilara, Ifeoluwa; Pama, Lemarie; Yason, Carmencita; Jones, Megan; Bourque, Laura; Fisher, Mathew; Kruczkiewicz, Peter; Sullivan, Daniel; Lung, Oliver; Berhane, Yohannes
EPI2876225	NP	Canada	2023-Apr-30	EPI_ISL_18702980	A/Herring_Gull/NS/FAV-0264-14/2023	Atlantic Veterinary College, University of Prince Edward Island	Canadian Food Inspection Agency	Erdelyan, Cassidy; Hisanaga, Tamiko; Ayilara, Ifeoluwa; Pama, Lemarie; Yason, Carmencita; Jones, Megan; Bourque, Laura; Fisher, Mathew; Kruczkiewicz, Peter; Sullivan, Daniel; Lung, Oliver; Berhane, Yohannes
EPI2876226	NS	Canada	2023-Apr-30	EPI_ISL_18702980	A/Herring_Gull/NS/FAV-0264-14/2023	Atlantic Veterinary College, University of Prince Edward Island	Canadian Food Inspection Agency	Erdelyan, Cassidy; Hisanaga, Tamiko; Ayilara, Ifeoluwa; Pama, Lemarie; Yason, Carmencita; Jones, Megan; Bourque, Laura; Fisher, Mathew; Kruczkiewicz, Peter; Sullivan, Daniel; Lung, Oliver; Berhane, Yohannes
EPI2876227	MP	Canada	2023-Apr-30	EPI_ISL_18702980	A/Herring_Gull/NS/FAV-0264-14/2023	Atlantic Veterinary College, University of Prince Edward Island	Canadian Food Inspection Agency	Erdelyan, Cassidy; Hisanaga, Tamiko; Ayilara, Ifeoluwa; Pama, Lemarie; Yason, Carmencita; Jones, Megan; Bourque, Laura; Fisher, Mathew; Kruczkiewicz, Peter; Sullivan, Daniel; Lung, Oliver; Berhane, Yohannes
EPI2876228	PA	Canada	2023-Apr-30	EPI_ISL_18702980	A/Herring_Gull/NS/FAV-0264-14/2023	Atlantic Veterinary College, University of Prince Edward Island	Canadian Food Inspection Agency	Erdelyan, Cassidy; Hisanaga, Tamiko; Ayilara, Ifeoluwa; Pama, Lemarie; Yason, Carmencita; Jones, Megan; Bourque, Laura; Fisher, Mathew; Kruczkiewicz, Peter; Sullivan, Daniel; Lung, Oliver; Berhane, Yohannes
EPI2876229	PB2	Canada	2023-Apr-30	EPI_ISL_18702980	A/Herring_Gull/NS/FAV-0264-14/2023	Atlantic Veterinary College, University of Prince Edward Island	Canadian Food Inspection Agency	Erdelyan, Cassidy; Hisanaga, Tamiko; Ayilara, Ifeoluwa; Pama, Lemarie; Yason, Carmencita; Jones, Megan; Bourque, Laura; Fisher, Mathew; Kruczkiewicz, Peter; Sullivan, Daniel; Lung, Oliver; Berhane, Yohannes
EPI2876230	PB1	Canada	2023-Apr-30	EPI_ISL_18702980	A/Herring_Gull/NS/FAV-0264-14/2023	Atlantic Veterinary College, University of Prince Edward Island	Canadian Food Inspection Agency	Erdelyan, Cassidy; Hisanaga, Tamiko; Ayilara, Ifeoluwa; Pama, Lemarie; Yason, Carmencita; Jones, Megan; Bourque, Laura; Fisher, Mathew; Kruczkiewicz, Peter; Sullivan, Daniel; Lung, Oliver; Berhane, Yohannes
EPI2876231	NA	Canada	2023-Apr-30	EPI_ISL_18702980	A/Herring_Gull/NS/FAV-0264-14/2023	Atlantic Veterinary College, University of Prince Edward Island	Canadian Food Inspection Agency	Erdelyan, Cassidy; Hisanaga, Tamiko; Ayilara, Ifeoluwa; Pama, Lemarie; Yason, Carmencita; Jones, Megan; Bourque, Laura; Fisher, Mathew; Kruczkiewicz, Peter; Sullivan, Daniel; Lung, Oliver; Berhane, Yohannes
EPI2876232	HA	Canada	2023-Apr-30	EPI_ISL_18702980	A/Herring_Gull/NS/FAV-0264-14/2023	Atlantic Veterinary College, University of Prince Edward Island	Canadian Food Inspection Agency	Erdelyan, Cassidy; Hisanaga, Tamiko; Ayilara, Ifeoluwa; Pama, Lemarie; Yason, Carmencita; Jones, Megan; Bourque, Laura; Fisher, Mathew; Kruczkiewicz, Peter; Sullivan, Daniel; Lung, Oliver; Berhane, Yohannes
EPI2876233	NP	Canada	2023-Apr-30	EPI_ISL_18702981	A/Great_Black-Backed_Gull/NS/FAV-0264-15/2023	Atlantic Veterinary College, University of Prince Edward Island	Canadian Food Inspection Agency	Erdelyan, Cassidy; Hisanaga, Tamiko; Ayilara, Ifeoluwa; Pama, Lemarie; Yason, Carmencita; Jones, Megan; Bourque, Laura; Fisher, Mathew; Kruczkiewicz, Peter; Sullivan, Daniel; Lung, Oliver; Berhane, Yohannes
EPI2876234	NS	Canada	2023-Apr-30	EPI_ISL_18702981	A/Great_Black-Backed_Gull/NS/FAV-0264-15/2023	Atlantic Veterinary College, University of Prince Edward Island	Canadian Food Inspection Agency	Erdelyan, Cassidy; Hisanaga, Tamiko; Ayilara, Ifeoluwa; Pama, Lemarie; Yason, Carmencita; Jones, Megan; Bourque, Laura; Fisher, Mathew; Kruczkiewicz, Peter; Sullivan, Daniel; Lung, Oliver; Berhane, Yohannes
EPI2876235	MP	Canada	2023-Apr-30	EPI_ISL_18702981	A/Great_Black-Backed_Gull/NS/FAV-0264-15/2023	Atlantic Veterinary College, University of Prince Edward Island	Canadian Food Inspection Agency	Erdelyan, Cassidy; Hisanaga, Tamiko; Ayilara, Ifeoluwa; Pama, Lemarie; Yason, Carmencita; Jones, Megan; Bourque, Laura; Fisher, Mathew; Kruczkiewicz, Peter; Sullivan, Daniel; Lung, Oliver; Berhane, Yohannes
EPI2876236	PA	Canada	2023-Apr-30	EPI_ISL_18702981	A/Great_Black-Backed_Gull/NS/FAV-0264-15/2023	Atlantic Veterinary College, University of Prince Edward Island	Canadian Food Inspection Agency	Erdelyan, Cassidy; Hisanaga, Tamiko; Ayilara, Ifeoluwa; Pama, Lemarie; Yason, Carmencita; Jones, Megan; Bourque, Laura; Fisher, Mathew; Kruczkiewicz, Peter; Sullivan, Daniel; Lung, Oliver; Berhane, Yohannes
EPI2876237	PB2	Canada	2023-Apr-30	EPI_ISL_18702981	A/Great_Black-Backed_Gull/NS/FAV-0264-15/2023	Atlantic Veterinary College, University of Prince Edward Island	Canadian Food Inspection Agency	Erdelyan, Cassidy; Hisanaga, Tamiko; Ayilara, Ifeoluwa; Pama, Lemarie; Yason, Carmencita; Jones, Megan; Bourque, Laura; Fisher, Mathew; Kruczkiewicz, Peter; Sullivan, Daniel; Lung, Oliver; Berhane, Yohannes
EPI2876238	PB1	Canada	2023-Apr-30	EPI_ISL_18702981	A/Great_Black-Backed_Gull/NS/FAV-0264-15/2023	Atlantic Veterinary College, University of Prince Edward Island	Canadian Food Inspection Agency	Erdelyan, Cassidy; Hisanaga, Tamiko; Ayilara, Ifeoluwa; Pama, Lemarie; Yason, Carmencita; Jones, Megan; Bourque, Laura; Fisher, Mathew; Kruczkiewicz, Peter; Sullivan, Daniel; Lung, Oliver; Berhane, Yohannes
EPI2876239	NA	Canada	2023-Apr-30	EPI_ISL_18702981	A/Great_Black-Backed_Gull/NS/FAV-0264-15/2023	Atlantic Veterinary College, University of Prince Edward Island	Canadian Food Inspection Agency	Erdelyan, Cassidy; Hisanaga, Tamiko; Ayilara, Ifeoluwa; Pama, Lemarie; Yason, Carmencita; Jones, Megan; Bourque, Laura; Fisher, Mathew; Kruczkiewicz, Peter; Sullivan, Daniel; Lung, Oliver; Berhane, Yohannes
EPI2876240	HA	Canada	2023-Apr-30	EPI_ISL_18702981	A/Great_Black-Backed_Gull/NS/FAV-0264-15/2023	Atlantic Veterinary College, University of Prince Edward Island	Canadian Food Inspection Agency	Erdelyan, Cassidy; Hisanaga, Tamiko; Ayilara, Ifeoluwa; Pama, Lemarie; Yason, Carmencita; Jones, Megan; Bourque, Laura; Fisher, Mathew; Kruczkiewicz, Peter; Sullivan, Daniel; Lung, Oliver; Berhane, Yohannes
EPI2876241	NP	Canada	2023-Feb-16	EPI_ISL_18702982	A/Northern_Fulmar/NS/FAV-0264-3/2023	Atlantic Veterinary College, University of Prince Edward Island	Canadian Food Inspection Agency	Erdelyan, Cassidy; Hisanaga, Tamiko; Ayilara, Ifeoluwa; Pama, Lemarie; Yason, Carmencita; Jones, Megan; Bourque, Laura; Fisher, Mathew; Kruczkiewicz, Peter; Sullivan, Daniel; Lung, Oliver; Berhane, Yohannes
EPI2876242	NS	Canada	2023-Feb-16	EPI_ISL_18702982	A/Northern_Fulmar/NS/FAV-0264-3/2023	Atlantic Veterinary College, University of Prince Edward Island	Canadian Food Inspection Agency	Erdelyan, Cassidy; Hisanaga, Tamiko; Ayilara, Ifeoluwa; Pama, Lemarie; Yason, Carmencita; Jones, Megan; Bourque, Laura; Fisher, Mathew; Kruczkiewicz, Peter; Sullivan, Daniel; Lung, Oliver; Berhane, Yohannes
EPI2876243	MP	Canada	2023-Feb-16	EPI_ISL_18702982	A/Northern_Fulmar/NS/FAV-0264-3/2023	Atlantic Veterinary College, University of Prince Edward Island	Canadian Food Inspection Agency	Erdelyan, Cassidy; Hisanaga, Tamiko; Ayilara, Ifeoluwa; Pama, Lemarie; Yason, Carmencita; Jones, Megan; Bourque, Laura; Fisher, Mathew; Kruczkiewicz, Peter; Sullivan, Daniel; Lung, Oliver; Berhane, Yohannes
EPI2876244	PA	Canada	2023-Feb-16	EPI_ISL_18702982	A/Northern_Fulmar/NS/FAV-0264-3/2023	Atlantic Veterinary College, University of Prince Edward Island	Canadian Food Inspection Agency	Erdelyan, Cassidy; Hisanaga, Tamiko; Ayilara, Ifeoluwa; Pama, Lemarie; Yason, Carmencita; Jones, Megan; Bourque, Laura; Fisher, Mathew; Kruczkiewicz, Peter; Sullivan, Daniel; Lung, Oliver; Berhane, Yohannes
EPI2876245	PB2	Canada	2023-Feb-16	EPI_ISL_18702982	A/Northern_Fulmar/NS/FAV-0264-3/2023	Atlantic Veterinary College, University of Prince Edward Island	Canadian Food Inspection Agency	Erdelyan, Cassidy; Hisanaga, Tamiko; Ayilara, Ifeoluwa; Pama, Lemarie; Yason, Carmencita; Jones, Megan; Bourque, Laura; Fisher, Mathew; Kruczkiewicz, Peter; Sullivan, Daniel; Lung, Oliver; Berhane, Yohannes
EPI2876246	PB1	Canada	2023-Feb-16	EPI_ISL_18702982	A/Northern_Fulmar/NS/FAV-0264-3/2023	Atlantic Veterinary College, University of Prince Edward Island	Canadian Food Inspection Agency	Erdelyan, Cassidy; Hisanaga, Tamiko; Ayilara, Ifeoluwa; Pama, Lemarie; Yason, Carmencita; Jones, Megan; Bourque, Laura; Fisher, Mathew; Kruczkiewicz, Peter; Sullivan, Daniel; Lung, Oliver; Berhane, Yohannes
EPI2876247	NA	Canada	2023-Feb-16	EPI_ISL_18702982	A/Northern_Fulmar/NS/FAV-0264-3/2023	Atlantic Veterinary College, University of Prince Edward Island	Canadian Food Inspection Agency	Erdelyan, Cassidy; Hisanaga, Tamiko; Ayilara, Ifeoluwa; Pama, Lemarie; Yason, Carmencita; Jones, Megan; Bourque, Laura; Fisher, Mathew; Kruczkiewicz, Peter; Sullivan, Daniel; Lung, Oliver; Berhane, Yohannes
EPI2876248	HA	Canada	2023-Feb-16	EPI_ISL_18702982	A/Northern_Fulmar/NS/FAV-0264-3/2023	Atlantic Veterinary College, University of Prince Edward Island	Canadian Food Inspection Agency	Erdelyan, Cassidy; Hisanaga, Tamiko; Ayilara, Ifeoluwa; Pama, Lemarie; Yason, Carmencita; Jones, Megan; Bourque, Laura; Fisher, Mathew; Kruczkiewicz, Peter; Sullivan, Daniel; Lung, Oliver; Berhane, Yohannes
EPI2876249	NP	Canada	2023-Feb-16	EPI_ISL_18702983	A/Northern_Fulmar/NS/FAV-0264-4/2023	Atlantic Veterinary College, University of Prince Edward Island	Canadian Food Inspection Agency	Erdelyan, Cassidy; Hisanaga, Tamiko; Ayilara, Ifeoluwa; Pama, Lemarie; Yason, Carmencita; Jones, Megan; Bourque, Laura; Fisher, Mathew; Kruczkiewicz, Peter; Sullivan, Daniel; Lung, Oliver; Berhane, Yohannes
EPI2876250	NS	Canada	2023-Feb-16	EPI_ISL_18702983	A/Northern_Fulmar/NS/FAV-0264-4/2023	Atlantic Veterinary College, University of Prince Edward Island	Canadian Food Inspection Agency	Erdelyan, Cassidy; Hisanaga, Tamiko; Ayilara, Ifeoluwa; Pama, Lemarie; Yason, Carmencita; Jones, Megan; Bourque, Laura; Fisher, Mathew; Kruczkiewicz, Peter; Sullivan, Daniel; Lung, Oliver; Berhane, Yohannes
EPI2876251	MP	Canada	2023-Feb-16	EPI_ISL_18702983	A/Northern_Fulmar/NS/FAV-0264-4/2023	Atlantic Veterinary College, University of Prince Edward Island	Canadian Food Inspection Agency	Erdelyan, Cassidy; Hisanaga, Tamiko; Ayilara, Ifeoluwa; Pama, Lemarie; Yason, Carmencita; Jones, Megan; Bourque, Laura; Fisher, Mathew; Kruczkiewicz, Peter; Sullivan, Daniel; Lung, Oliver; Berhane, Yohannes
EPI2876252	PA	Canada	2023-Feb-16	EPI_ISL_18702983	A/Northern_Fulmar/NS/FAV-0264-4/2023	Atlantic Veterinary College, University of Prince Edward Island	Canadian Food Inspection Agency	Erdelyan, Cassidy; Hisanaga, Tamiko; Ayilara, Ifeoluwa; Pama, Lemarie; Yason, Carmencita; Jones, Megan; Bourque, Laura; Fisher, Mathew; Kruczkiewicz, Peter; Sullivan, Daniel; Lung, Oliver; Berhane, Yohannes
EPI2876253	PB2	Canada	2023-Feb-16	EPI_ISL_18702983	A/Northern_Fulmar/NS/FAV-0264-4/2023	Atlantic Veterinary College, University of Prince Edward Island	Canadian Food Inspection Agency	Erdelyan, Cassidy; Hisanaga, Tamiko; Ayilara, Ifeoluwa; Pama, Lemarie; Yason, Carmencita; Jones, Megan; Bourque, Laura; Fisher, Mathew; Kruczkiewicz, Peter; Sullivan, Daniel; Lung, Oliver; Berhane, Yohannes
EPI2876254	PB1	Canada	2023-Feb-16	EPI_ISL_18702983	A/Northern_Fulmar/NS/FAV-0264-4/2023	Atlantic Veterinary College, University of Prince Edward Island	Canadian Food Inspection Agency	Erdelyan, Cassidy; Hisanaga, Tamiko; Ayilara, Ifeoluwa; Pama, Lemarie; Yason, Carmencita; Jones, Megan; Bourque, Laura; Fisher, Mathew; Kruczkiewicz, Peter; Sullivan, Daniel; Lung, Oliver; Berhane, Yohannes
EPI2876255	NA	Canada	2023-Feb-16	EPI_ISL_18702983	A/Northern_Fulmar/NS/FAV-0264-4/2023	Atlantic Veterinary College, University of Prince Edward Island	Canadian Food Inspection Agency	Erdelyan, Cassidy; Hisanaga, Tamiko; Ayilara, Ifeoluwa; Pama, Lemarie; Yason, Carmencita; Jones, Megan; Bourque, Laura; Fisher, Mathew; Kruczkiewicz, Peter; Sullivan, Daniel; Lung, Oliver; Berhane, Yohannes
EPI2876256	HA	Canada	2023-Feb-16	EPI_ISL_18702983	A/Northern_Fulmar/NS/FAV-0264-4/2023	Atlantic Veterinary College, University of Prince Edward Island	Canadian Food Inspection Agency	Erdelyan, Cassidy; Hisanaga, Tamiko; Ayilara, Ifeoluwa; Pama, Lemarie; Yason, Carmencita; Jones, Megan; Bourque, Laura; Fisher, Mathew; Kruczkiewicz, Peter; Sullivan, Daniel; Lung, Oliver; Berhane, Yohannes
EPI2876257	NP	Canada	2023-Feb-16	EPI_ISL_18702984	A/Northern_Fulmar/NS/FAV-0264-5/2023	Atlantic Veterinary College, University of Prince Edward Island	Canadian Food Inspection Agency	Erdelyan, Cassidy; Hisanaga, Tamiko; Ayilara, Ifeoluwa; Pama, Lemarie; Yason, Carmencita; Jones, Megan; Bourque, Laura; Fisher, Mathew; Kruczkiewicz, Peter; Sullivan, Daniel; Lung, Oliver; Berhane, Yohannes
EPI2876258	NS	Canada	2023-Feb-16	EPI_ISL_18702984	A/Northern_Fulmar/NS/FAV-0264-5/2023	Atlantic Veterinary College, University of Prince Edward Island	Canadian Food Inspection Agency	Erdelyan, Cassidy; Hisanaga, Tamiko; Ayilara, Ifeoluwa; Pama, Lemarie; Yason, Carmencita; Jones, Megan; Bourque, Laura; Fisher, Mathew; Kruczkiewicz, Peter; Sullivan, Daniel; Lung, Oliver; Berhane, Yohannes
EPI2876259	MP	Canada	2023-Feb-16	EPI_ISL_18702984	A/Northern_Fulmar/NS/FAV-0264-5/2023	Atlantic Veterinary College, University of Prince Edward Island	Canadian Food Inspection Agency	Erdelyan, Cassidy; Hisanaga, Tamiko; Ayilara, Ifeoluwa; Pama, Lemarie; Yason, Carmencita; Jones, Megan; Bourque, Laura; Fisher, Mathew; Kruczkiewicz, Peter; Sullivan, Daniel; Lung, Oliver; Berhane, Yohannes
EPI2876260	PA	Canada	2023-Feb-16	EPI_ISL_18702984	A/Northern_Fulmar/NS/FAV-0264-5/2023	Atlantic Veterinary College, University of Prince Edward Island	Canadian Food Inspection Agency	Erdelyan, Cassidy; Hisanaga, Tamiko; Ayilara, Ifeoluwa; Pama, Lemarie; Yason, Carmencita; Jones, Megan; Bourque, Laura; Fisher, Mathew; Kruczkiewicz, Peter; Sullivan, Daniel; Lung, Oliver; Berhane, Yohannes
EPI2876261	PB2	Canada	2023-Feb-16	EPI_ISL_18702984	A/Northern_Fulmar/NS/FAV-0264-5/2023	Atlantic Veterinary College, University of Prince Edward Island	Canadian Food Inspection Agency	Erdelyan, Cassidy; Hisanaga, Tamiko; Ayilara, Ifeoluwa; Pama, Lemarie; Yason, Carmencita; Jones, Megan; Bourque, Laura; Fisher, Mathew; Kruczkiewicz, Peter; Sullivan, Daniel; Lung, Oliver; Berhane, Yohannes
EPI2876262	PB1	Canada	2023-Feb-16	EPI_ISL_18702984	A/Northern_Fulmar/NS/FAV-0264-5/2023	Atlantic Veterinary College, University of Prince Edward Island	Canadian Food Inspection Agency	Erdelyan, Cassidy; Hisanaga, Tamiko; Ayilara, Ifeoluwa; Pama, Lemarie; Yason, Carmencita; Jones, Megan; Bourque, Laura; Fisher, Mathew; Kruczkiewicz, Peter; Sullivan, Daniel; Lung, Oliver; Berhane, Yohannes
EPI2876263	NA	Canada	2023-Feb-16	EPI_ISL_18702984	A/Northern_Fulmar/NS/FAV-0264-5/2023	Atlantic Veterinary College, University of Prince Edward Island	Canadian Food Inspection Agency	Erdelyan, Cassidy; Hisanaga, Tamiko; Ayilara, Ifeoluwa; Pama, Lemarie; Yason, Carmencita; Jones, Megan; Bourque, Laura; Fisher, Mathew; Kruczkiewicz, Peter; Sullivan, Daniel; Lung, Oliver; Berhane, Yohannes
EPI2876264	HA	Canada	2023-Feb-16	EPI_ISL_18702984	A/Northern_Fulmar/NS/FAV-0264-5/2023	Atlantic Veterinary College, University of Prince Edward Island	Canadian Food Inspection Agency	Erdelyan, Cassidy; Hisanaga, Tamiko; Ayilara, Ifeoluwa; Pama, Lemarie; Yason, Carmencita; Jones, Megan; Bourque, Laura; Fisher, Mathew; Kruczkiewicz, Peter; Sullivan, Daniel; Lung, Oliver; Berhane, Yohannes
EPI2876265	NP	Canada	2023-Mar-02	EPI_ISL_18702985	A/Northern_Fulmar/NS/FAV-0264-6/2023	Atlantic Veterinary College, University of Prince Edward Island	Canadian Food Inspection Agency	Erdelyan, Cassidy; Hisanaga, Tamiko; Ayilara, Ifeoluwa; Pama, Lemarie; Yason, Carmencita; Jones, Megan; Bourque, Laura; Fisher, Mathew; Kruczkiewicz, Peter; Sullivan, Daniel; Lung, Oliver; Berhane, Yohannes
EPI2876266	NS	Canada	2023-Mar-02	EPI_ISL_18702985	A/Northern_Fulmar/NS/FAV-0264-6/2023	Atlantic Veterinary College, University of Prince Edward Island	Canadian Food Inspection Agency	Erdelyan, Cassidy; Hisanaga, Tamiko; Ayilara, Ifeoluwa; Pama, Lemarie; Yason, Carmencita; Jones, Megan; Bourque, Laura; Fisher, Mathew; Kruczkiewicz, Peter; Sullivan, Daniel; Lung, Oliver; Berhane, Yohannes
EPI2876267	MP	Canada	2023-Mar-02	EPI_ISL_18702985	A/Northern_Fulmar/NS/FAV-0264-6/2023	Atlantic Veterinary College, University of Prince Edward Island	Canadian Food Inspection Agency	Erdelyan, Cassidy; Hisanaga, Tamiko; Ayilara, Ifeoluwa; Pama, Lemarie; Yason, Carmencita; Jones, Megan; Bourque, Laura; Fisher, Mathew; Kruczkiewicz, Peter; Sullivan, Daniel; Lung, Oliver; Berhane, Yohannes
EPI2876268	PA	Canada	2023-Mar-02	EPI_ISL_18702985	A/Northern_Fulmar/NS/FAV-0264-6/2023	Atlantic Veterinary College, University of Prince Edward Island	Canadian Food Inspection Agency	Erdelyan, Cassidy; Hisanaga, Tamiko; Ayilara, Ifeoluwa; Pama, Lemarie; Yason, Carmencita; Jones, Megan; Bourque, Laura; Fisher, Mathew; Kruczkiewicz, Peter; Sullivan, Daniel; Lung, Oliver; Berhane, Yohannes
EPI2876269	PB2	Canada	2023-Mar-02	EPI_ISL_18702985	A/Northern_Fulmar/NS/FAV-0264-6/2023	Atlantic Veterinary College, University of Prince Edward Island	Canadian Food Inspection Agency	Erdelyan, Cassidy; Hisanaga, Tamiko; Ayilara, Ifeoluwa; Pama, Lemarie; Yason, Carmencita; Jones, Megan; Bourque, Laura; Fisher, Mathew; Kruczkiewicz, Peter; Sullivan, Daniel; Lung, Oliver; Berhane, Yohannes
EPI2876270	PB1	Canada	2023-Mar-02	EPI_ISL_18702985	A/Northern_Fulmar/NS/FAV-0264-6/2023	Atlantic Veterinary College, University of Prince Edward Island	Canadian Food Inspection Agency	Erdelyan, Cassidy; Hisanaga, Tamiko; Ayilara, Ifeoluwa; Pama, Lemarie; Yason, Carmencita; Jones, Megan; Bourque, Laura; Fisher, Mathew; Kruczkiewicz, Peter; Sullivan, Daniel; Lung, Oliver; Berhane, Yohannes
EPI2876271	NA	Canada	2023-Mar-02	EPI_ISL_18702985	A/Northern_Fulmar/NS/FAV-0264-6/2023	Atlantic Veterinary College, University of Prince Edward Island	Canadian Food Inspection Agency	Erdelyan, Cassidy; Hisanaga, Tamiko; Ayilara, Ifeoluwa; Pama, Lemarie; Yason, Carmencita; Jones, Megan; Bourque, Laura; Fisher, Mathew; Kruczkiewicz, Peter; Sullivan, Daniel; Lung, Oliver; Berhane, Yohannes
EPI2876272	HA	Canada	2023-Mar-02	EPI_ISL_18702985	A/Northern_Fulmar/NS/FAV-0264-6/2023	Atlantic Veterinary College, University of Prince Edward Island	Canadian Food Inspection Agency	Erdelyan, Cassidy; Hisanaga, Tamiko; Ayilara, Ifeoluwa; Pama, Lemarie; Yason, Carmencita; Jones, Megan; Bourque, Laura; Fisher, Mathew; Kruczkiewicz, Peter; Sullivan, Daniel; Lung, Oliver; Berhane, Yohannes
EPI2876273	NP	Canada	2023-Mar-02	EPI_ISL_18702986	A/Northern_Fulmar/NS/FAV-0264-7/2023	Atlantic Veterinary College, University of Prince Edward Island	Canadian Food Inspection Agency	Erdelyan, Cassidy; Hisanaga, Tamiko; Ayilara, Ifeoluwa; Pama, Lemarie; Yason, Carmencita; Jones, Megan; Bourque, Laura; Fisher, Mathew; Kruczkiewicz, Peter; Sullivan, Daniel; Lung, Oliver; Berhane, Yohannes
EPI2876274	NS	Canada	2023-Mar-02	EPI_ISL_18702986	A/Northern_Fulmar/NS/FAV-0264-7/2023	Atlantic Veterinary College, University of Prince Edward Island	Canadian Food Inspection Agency	Erdelyan, Cassidy; Hisanaga, Tamiko; Ayilara, Ifeoluwa; Pama, Lemarie; Yason, Carmencita; Jones, Megan; Bourque, Laura; Fisher, Mathew; Kruczkiewicz, Peter; Sullivan, Daniel; Lung, Oliver; Berhane, Yohannes
EPI2876275	MP	Canada	2023-Mar-02	EPI_ISL_18702986	A/Northern_Fulmar/NS/FAV-0264-7/2023	Atlantic Veterinary College, University of Prince Edward Island	Canadian Food Inspection Agency	Erdelyan, Cassidy; Hisanaga, Tamiko; Ayilara, Ifeoluwa; Pama, Lemarie; Yason, Carmencita; Jones, Megan; Bourque, Laura; Fisher, Mathew; Kruczkiewicz, Peter; Sullivan, Daniel; Lung, Oliver; Berhane, Yohannes
EPI2876276	PA	Canada	2023-Mar-02	EPI_ISL_18702986	A/Northern_Fulmar/NS/FAV-0264-7/2023	Atlantic Veterinary College, University of Prince Edward Island	Canadian Food Inspection Agency	Erdelyan, Cassidy; Hisanaga, Tamiko; Ayilara, Ifeoluwa; Pama, Lemarie; Yason, Carmencita; Jones, Megan; Bourque, Laura; Fisher, Mathew; Kruczkiewicz, Peter; Sullivan, Daniel; Lung, Oliver; Berhane, Yohannes
EPI2876277	PB2	Canada	2023-Mar-02	EPI_ISL_18702986	A/Northern_Fulmar/NS/FAV-0264-7/2023	Atlantic Veterinary College, University of Prince Edward Island	Canadian Food Inspection Agency	Erdelyan, Cassidy; Hisanaga, Tamiko; Ayilara, Ifeoluwa; Pama, Lemarie; Yason, Carmencita; Jones, Megan; Bourque, Laura; Fisher, Mathew; Kruczkiewicz, Peter; Sullivan, Daniel; Lung, Oliver; Berhane, Yohannes
EPI2876278	PB1	Canada	2023-Mar-02	EPI_ISL_18702986	A/Northern_Fulmar/NS/FAV-0264-7/2023	Atlantic Veterinary College, University of Prince Edward Island	Canadian Food Inspection Agency	Erdelyan, Cassidy; Hisanaga, Tamiko; Ayilara, Ifeoluwa; Pama, Lemarie; Yason, Carmencita; Jones, Megan; Bourque, Laura; Fisher, Mathew; Kruczkiewicz, Peter; Sullivan, Daniel; Lung, Oliver; Berhane, Yohannes
EPI2876279	NA	Canada	2023-Mar-02	EPI_ISL_18702986	A/Northern_Fulmar/NS/FAV-0264-7/2023	Atlantic Veterinary College, University of Prince Edward Island	Canadian Food Inspection Agency	Erdelyan, Cassidy; Hisanaga, Tamiko; Ayilara, Ifeoluwa; Pama, Lemarie; Yason, Carmencita; Jones, Megan; Bourque, Laura; Fisher, Mathew; Kruczkiewicz, Peter; Sullivan, Daniel; Lung, Oliver; Berhane, Yohannes
EPI2876280	HA	Canada	2023-Mar-02	EPI_ISL_18702986	A/Northern_Fulmar/NS/FAV-0264-7/2023	Atlantic Veterinary College, University of Prince Edward Island	Canadian Food Inspection Agency	Erdelyan, Cassidy; Hisanaga, Tamiko; Ayilara, Ifeoluwa; Pama, Lemarie; Yason, Carmencita; Jones, Megan; Bourque, Laura; Fisher, Mathew; Kruczkiewicz, Peter; Sullivan, Daniel; Lung, Oliver; Berhane, Yohannes
EPI2876281	NP	Canada	2023-Mar-21	EPI_ISL_18702987	A/Northern_Fulmar/NS/FAV-0264-8/2023	Atlantic Veterinary College, University of Prince Edward Island	Canadian Food Inspection Agency	Erdelyan, Cassidy; Hisanaga, Tamiko; Ayilara, Ifeoluwa; Pama, Lemarie; Yason, Carmencita; Jones, Megan; Bourque, Laura; Fisher, Mathew; Kruczkiewicz, Peter; Sullivan, Daniel; Lung, Oliver; Berhane, Yohannes
EPI2876282	NS	Canada	2023-Mar-21	EPI_ISL_18702987	A/Northern_Fulmar/NS/FAV-0264-8/2023	Atlantic Veterinary College, University of Prince Edward Island	Canadian Food Inspection Agency	Erdelyan, Cassidy; Hisanaga, Tamiko; Ayilara, Ifeoluwa; Pama, Lemarie; Yason, Carmencita; Jones, Megan; Bourque, Laura; Fisher, Mathew; Kruczkiewicz, Peter; Sullivan, Daniel; Lung, Oliver; Berhane, Yohannes
EPI2876283	MP	Canada	2023-Mar-21	EPI_ISL_18702987	A/Northern_Fulmar/NS/FAV-0264-8/2023	Atlantic Veterinary College, University of Prince Edward Island	Canadian Food Inspection Agency	Erdelyan, Cassidy; Hisanaga, Tamiko; Ayilara, Ifeoluwa; Pama, Lemarie; Yason, Carmencita; Jones, Megan; Bourque, Laura; Fisher, Mathew; Kruczkiewicz, Peter; Sullivan, Daniel; Lung, Oliver; Berhane, Yohannes
EPI2876284	PA	Canada	2023-Mar-21	EPI_ISL_18702987	A/Northern_Fulmar/NS/FAV-0264-8/2023	Atlantic Veterinary College, University of Prince Edward Island	Canadian Food Inspection Agency	Erdelyan, Cassidy; Hisanaga, Tamiko; Ayilara, Ifeoluwa; Pama, Lemarie; Yason, Carmencita; Jones, Megan; Bourque, Laura; Fisher, Mathew; Kruczkiewicz, Peter; Sullivan, Daniel; Lung, Oliver; Berhane, Yohannes
EPI2876285	PB2	Canada	2023-Mar-21	EPI_ISL_18702987	A/Northern_Fulmar/NS/FAV-0264-8/2023	Atlantic Veterinary College, University of Prince Edward Island	Canadian Food Inspection Agency	Erdelyan, Cassidy; Hisanaga, Tamiko; Ayilara, Ifeoluwa; Pama, Lemarie; Yason, Carmencita; Jones, Megan; Bourque, Laura; Fisher, Mathew; Kruczkiewicz, Peter; Sullivan, Daniel; Lung, Oliver; Berhane, Yohannes
EPI2876286	PB1	Canada	2023-Mar-21	EPI_ISL_18702987	A/Northern_Fulmar/NS/FAV-0264-8/2023	Atlantic Veterinary College, University of Prince Edward Island	Canadian Food Inspection Agency	Erdelyan, Cassidy; Hisanaga, Tamiko; Ayilara, Ifeoluwa; Pama, Lemarie; Yason, Carmencita; Jones, Megan; Bourque, Laura; Fisher, Mathew; Kruczkiewicz, Peter; Sullivan, Daniel; Lung, Oliver; Berhane, Yohannes
EPI2876287	NA	Canada	2023-Mar-21	EPI_ISL_18702987	A/Northern_Fulmar/NS/FAV-0264-8/2023	Atlantic Veterinary College, University of Prince Edward Island	Canadian Food Inspection Agency	Erdelyan, Cassidy; Hisanaga, Tamiko; Ayilara, Ifeoluwa; Pama, Lemarie; Yason, Carmencita; Jones, Megan; Bourque, Laura; Fisher, Mathew; Kruczkiewicz, Peter; Sullivan, Daniel; Lung, Oliver; Berhane, Yohannes
EPI2876288	HA	Canada	2023-Mar-21	EPI_ISL_18702987	A/Northern_Fulmar/NS/FAV-0264-8/2023	Atlantic Veterinary College, University of Prince Edward Island	Canadian Food Inspection Agency	Erdelyan, Cassidy; Hisanaga, Tamiko; Ayilara, Ifeoluwa; Pama, Lemarie; Yason, Carmencita; Jones, Megan; Bourque, Laura; Fisher, Mathew; Kruczkiewicz, Peter; Sullivan, Daniel; Lung, Oliver; Berhane, Yohannes
EPI2876289	NP	Canada	2023-Mar-21	EPI_ISL_18702988	A/Northern_Fulmar/NS/FAV-0264-9/2023	Atlantic Veterinary College, University of Prince Edward Island	Canadian Food Inspection Agency	Erdelyan, Cassidy; Hisanaga, Tamiko; Ayilara, Ifeoluwa; Pama, Lemarie; Yason, Carmencita; Jones, Megan; Bourque, Laura; Fisher, Mathew; Kruczkiewicz, Peter; Sullivan, Daniel; Lung, Oliver; Berhane, Yohannes
EPI2876290	NS	Canada	2023-Mar-21	EPI_ISL_18702988	A/Northern_Fulmar/NS/FAV-0264-9/2023	Atlantic Veterinary College, University of Prince Edward Island	Canadian Food Inspection Agency	Erdelyan, Cassidy; Hisanaga, Tamiko; Ayilara, Ifeoluwa; Pama, Lemarie; Yason, Carmencita; Jones, Megan; Bourque, Laura; Fisher, Mathew; Kruczkiewicz, Peter; Sullivan, Daniel; Lung, Oliver; Berhane, Yohannes
EPI2876291	MP	Canada	2023-Mar-21	EPI_ISL_18702988	A/Northern_Fulmar/NS/FAV-0264-9/2023	Atlantic Veterinary College, University of Prince Edward Island	Canadian Food Inspection Agency	Erdelyan, Cassidy; Hisanaga, Tamiko; Ayilara, Ifeoluwa; Pama, Lemarie; Yason, Carmencita; Jones, Megan; Bourque, Laura; Fisher, Mathew; Kruczkiewicz, Peter; Sullivan, Daniel; Lung, Oliver; Berhane, Yohannes
EPI2876292	PA	Canada	2023-Mar-21	EPI_ISL_18702988	A/Northern_Fulmar/NS/FAV-0264-9/2023	Atlantic Veterinary College, University of Prince Edward Island	Canadian Food Inspection Agency	Erdelyan, Cassidy; Hisanaga, Tamiko; Ayilara, Ifeoluwa; Pama, Lemarie; Yason, Carmencita; Jones, Megan; Bourque, Laura; Fisher, Mathew; Kruczkiewicz, Peter; Sullivan, Daniel; Lung, Oliver; Berhane, Yohannes
EPI2876293	PB2	Canada	2023-Mar-21	EPI_ISL_18702988	A/Northern_Fulmar/NS/FAV-0264-9/2023	Atlantic Veterinary College, University of Prince Edward Island	Canadian Food Inspection Agency	Erdelyan, Cassidy; Hisanaga, Tamiko; Ayilara, Ifeoluwa; Pama, Lemarie; Yason, Carmencita; Jones, Megan; Bourque, Laura; Fisher, Mathew; Kruczkiewicz, Peter; Sullivan, Daniel; Lung, Oliver; Berhane, Yohannes
EPI2876294	PB1	Canada	2023-Mar-21	EPI_ISL_18702988	A/Northern_Fulmar/NS/FAV-0264-9/2023	Atlantic Veterinary College, University of Prince Edward Island	Canadian Food Inspection Agency	Erdelyan, Cassidy; Hisanaga, Tamiko; Ayilara, Ifeoluwa; Pama, Lemarie; Yason, Carmencita; Jones, Megan; Bourque, Laura; Fisher, Mathew; Kruczkiewicz, Peter; Sullivan, Daniel; Lung, Oliver; Berhane, Yohannes
EPI2876295	NA	Canada	2023-Mar-21	EPI_ISL_18702988	A/Northern_Fulmar/NS/FAV-0264-9/2023	Atlantic Veterinary College, University of Prince Edward Island	Canadian Food Inspection Agency	Erdelyan, Cassidy; Hisanaga, Tamiko; Ayilara, Ifeoluwa; Pama, Lemarie; Yason, Carmencita; Jones, Megan; Bourque, Laura; Fisher, Mathew; Kruczkiewicz, Peter; Sullivan, Daniel; Lung, Oliver; Berhane, Yohannes
EPI2876296	HA	Canada	2023-Mar-21	EPI_ISL_18702988	A/Northern_Fulmar/NS/FAV-0264-9/2023	Atlantic Veterinary College, University of Prince Edward Island	Canadian Food Inspection Agency	Erdelyan, Cassidy; Hisanaga, Tamiko; Ayilara, Ifeoluwa; Pama, Lemarie; Yason, Carmencita; Jones, Megan; Bourque, Laura; Fisher, Mathew; Kruczkiewicz, Peter; Sullivan, Daniel; Lung, Oliver; Berhane, Yohannes
EPI2876297	NP	Canada	2023-May-09	EPI_ISL_18702989	A/Red_Fox/NS/FAV-0265-1/2023	Atlantic Veterinary College, University of Prince Edward Island	Canadian Food Inspection Agency	Erdelyan, Cassidy; Hisanaga, Tamiko; Ayilara, Ifeoluwa; Pama, Lemarie; Yason, Carmencita; Jones, Megan; Bourque, Laura; Fisher, Mathew; Kruczkiewicz, Peter; Sullivan, Daniel; Lung, Oliver; Berhane, Yohannes
EPI2876298	NS	Canada	2023-May-09	EPI_ISL_18702989	A/Red_Fox/NS/FAV-0265-1/2023	Atlantic Veterinary College, University of Prince Edward Island	Canadian Food Inspection Agency	Erdelyan, Cassidy; Hisanaga, Tamiko; Ayilara, Ifeoluwa; Pama, Lemarie; Yason, Carmencita; Jones, Megan; Bourque, Laura; Fisher, Mathew; Kruczkiewicz, Peter; Sullivan, Daniel; Lung, Oliver; Berhane, Yohannes
EPI2876299	MP	Canada	2023-May-09	EPI_ISL_18702989	A/Red_Fox/NS/FAV-0265-1/2023	Atlantic Veterinary College, University of Prince Edward Island	Canadian Food Inspection Agency	Erdelyan, Cassidy; Hisanaga, Tamiko; Ayilara, Ifeoluwa; Pama, Lemarie; Yason, Carmencita; Jones, Megan; Bourque, Laura; Fisher, Mathew; Kruczkiewicz, Peter; Sullivan, Daniel; Lung, Oliver; Berhane, Yohannes
EPI2876300	PA	Canada	2023-May-09	EPI_ISL_18702989	A/Red_Fox/NS/FAV-0265-1/2023	Atlantic Veterinary College, University of Prince Edward Island	Canadian Food Inspection Agency	Erdelyan, Cassidy; Hisanaga, Tamiko; Ayilara, Ifeoluwa; Pama, Lemarie; Yason, Carmencita; Jones, Megan; Bourque, Laura; Fisher, Mathew; Kruczkiewicz, Peter; Sullivan, Daniel; Lung, Oliver; Berhane, Yohannes
EPI2876301	PB2	Canada	2023-May-09	EPI_ISL_18702989	A/Red_Fox/NS/FAV-0265-1/2023	Atlantic Veterinary College, University of Prince Edward Island	Canadian Food Inspection Agency	Erdelyan, Cassidy; Hisanaga, Tamiko; Ayilara, Ifeoluwa; Pama, Lemarie; Yason, Carmencita; Jones, Megan; Bourque, Laura; Fisher, Mathew; Kruczkiewicz, Peter; Sullivan, Daniel; Lung, Oliver; Berhane, Yohannes
EPI2876302	PB1	Canada	2023-May-09	EPI_ISL_18702989	A/Red_Fox/NS/FAV-0265-1/2023	Atlantic Veterinary College, University of Prince Edward Island	Canadian Food Inspection Agency	Erdelyan, Cassidy; Hisanaga, Tamiko; Ayilara, Ifeoluwa; Pama, Lemarie; Yason, Carmencita; Jones, Megan; Bourque, Laura; Fisher, Mathew; Kruczkiewicz, Peter; Sullivan, Daniel; Lung, Oliver; Berhane, Yohannes
EPI2876303	NA	Canada	2023-May-09	EPI_ISL_18702989	A/Red_Fox/NS/FAV-0265-1/2023	Atlantic Veterinary College, University of Prince Edward Island	Canadian Food Inspection Agency	Erdelyan, Cassidy; Hisanaga, Tamiko; Ayilara, Ifeoluwa; Pama, Lemarie; Yason, Carmencita; Jones, Megan; Bourque, Laura; Fisher, Mathew; Kruczkiewicz, Peter; Sullivan, Daniel; Lung, Oliver; Berhane, Yohannes
EPI2876304	HA	Canada	2023-May-09	EPI_ISL_18702989	A/Red_Fox/NS/FAV-0265-1/2023	Atlantic Veterinary College, University of Prince Edward Island	Canadian Food Inspection Agency	Erdelyan, Cassidy; Hisanaga, Tamiko; Ayilara, Ifeoluwa; Pama, Lemarie; Yason, Carmencita; Jones, Megan; Bourque, Laura; Fisher, Mathew; Kruczkiewicz, Peter; Sullivan, Daniel; Lung, Oliver; Berhane, Yohannes
EPI2876305	NP	Canada	2023-May-15	EPI_ISL_18702990	A/Northern_Fulmar/NS/FAV-0406-2/2023	Atlantic Veterinary College, University of Prince Edward Island	Canadian Food Inspection Agency	Erdelyan, Cassidy; Hisanaga, Tamiko; Ayilara, Ifeoluwa; Pama, Lemarie; Yason, Carmencita; Jones, Megan; Bourque, Laura; Fisher, Mathew; Kruczkiewicz, Peter; Sullivan, Daniel; Lung, Oliver; Berhane, Yohannes
EPI2876306	NS	Canada	2023-May-15	EPI_ISL_18702990	A/Northern_Fulmar/NS/FAV-0406-2/2023	Atlantic Veterinary College, University of Prince Edward Island	Canadian Food Inspection Agency	Erdelyan, Cassidy; Hisanaga, Tamiko; Ayilara, Ifeoluwa; Pama, Lemarie; Yason, Carmencita; Jones, Megan; Bourque, Laura; Fisher, Mathew; Kruczkiewicz, Peter; Sullivan, Daniel; Lung, Oliver; Berhane, Yohannes
EPI2876307	MP	Canada	2023-May-15	EPI_ISL_18702990	A/Northern_Fulmar/NS/FAV-0406-2/2023	Atlantic Veterinary College, University of Prince Edward Island	Canadian Food Inspection Agency	Erdelyan, Cassidy; Hisanaga, Tamiko; Ayilara, Ifeoluwa; Pama, Lemarie; Yason, Carmencita; Jones, Megan; Bourque, Laura; Fisher, Mathew; Kruczkiewicz, Peter; Sullivan, Daniel; Lung, Oliver; Berhane, Yohannes
EPI2876308	PA	Canada	2023-May-15	EPI_ISL_18702990	A/Northern_Fulmar/NS/FAV-0406-2/2023	Atlantic Veterinary College, University of Prince Edward Island	Canadian Food Inspection Agency	Erdelyan, Cassidy; Hisanaga, Tamiko; Ayilara, Ifeoluwa; Pama, Lemarie; Yason, Carmencita; Jones, Megan; Bourque, Laura; Fisher, Mathew; Kruczkiewicz, Peter; Sullivan, Daniel; Lung, Oliver; Berhane, Yohannes
EPI2876309	PB2	Canada	2023-May-15	EPI_ISL_18702990	A/Northern_Fulmar/NS/FAV-0406-2/2023	Atlantic Veterinary College, University of Prince Edward Island	Canadian Food Inspection Agency	Erdelyan, Cassidy; Hisanaga, Tamiko; Ayilara, Ifeoluwa; Pama, Lemarie; Yason, Carmencita; Jones, Megan; Bourque, Laura; Fisher, Mathew; Kruczkiewicz, Peter; Sullivan, Daniel; Lung, Oliver; Berhane, Yohannes
EPI2876310	PB1	Canada	2023-May-15	EPI_ISL_18702990	A/Northern_Fulmar/NS/FAV-0406-2/2023	Atlantic Veterinary College, University of Prince Edward Island	Canadian Food Inspection Agency	Erdelyan, Cassidy; Hisanaga, Tamiko; Ayilara, Ifeoluwa; Pama, Lemarie; Yason, Carmencita; Jones, Megan; Bourque, Laura; Fisher, Mathew; Kruczkiewicz, Peter; Sullivan, Daniel; Lung, Oliver; Berhane, Yohannes
EPI2876311	NA	Canada	2023-May-15	EPI_ISL_18702990	A/Northern_Fulmar/NS/FAV-0406-2/2023	Atlantic Veterinary College, University of Prince Edward Island	Canadian Food Inspection Agency	Erdelyan, Cassidy; Hisanaga, Tamiko; Ayilara, Ifeoluwa; Pama, Lemarie; Yason, Carmencita; Jones, Megan; Bourque, Laura; Fisher, Mathew; Kruczkiewicz, Peter; Sullivan, Daniel; Lung, Oliver; Berhane, Yohannes
EPI2876312	HA	Canada	2023-May-15	EPI_ISL_18702990	A/Northern_Fulmar/NS/FAV-0406-2/2023	Atlantic Veterinary College, University of Prince Edward Island	Canadian Food Inspection Agency	Erdelyan, Cassidy; Hisanaga, Tamiko; Ayilara, Ifeoluwa; Pama, Lemarie; Yason, Carmencita; Jones, Megan; Bourque, Laura; Fisher, Mathew; Kruczkiewicz, Peter; Sullivan, Daniel; Lung, Oliver; Berhane, Yohannes
EPI2876313	NP	Canada	2023-May-15	EPI_ISL_18702991	A/Northern_Fulmar/NS/FAV-0406-3/2023	Atlantic Veterinary College, University of Prince Edward Island	Canadian Food Inspection Agency	Erdelyan, Cassidy; Hisanaga, Tamiko; Ayilara, Ifeoluwa; Pama, Lemarie; Yason, Carmencita; Jones, Megan; Bourque, Laura; Fisher, Mathew; Kruczkiewicz, Peter; Sullivan, Daniel; Lung, Oliver; Berhane, Yohannes
EPI2876314	NS	Canada	2023-May-15	EPI_ISL_18702991	A/Northern_Fulmar/NS/FAV-0406-3/2023	Atlantic Veterinary College, University of Prince Edward Island	Canadian Food Inspection Agency	Erdelyan, Cassidy; Hisanaga, Tamiko; Ayilara, Ifeoluwa; Pama, Lemarie; Yason, Carmencita; Jones, Megan; Bourque, Laura; Fisher, Mathew; Kruczkiewicz, Peter; Sullivan, Daniel; Lung, Oliver; Berhane, Yohannes
EPI2876315	MP	Canada	2023-May-15	EPI_ISL_18702991	A/Northern_Fulmar/NS/FAV-0406-3/2023	Atlantic Veterinary College, University of Prince Edward Island	Canadian Food Inspection Agency	Erdelyan, Cassidy; Hisanaga, Tamiko; Ayilara, Ifeoluwa; Pama, Lemarie; Yason, Carmencita; Jones, Megan; Bourque, Laura; Fisher, Mathew; Kruczkiewicz, Peter; Sullivan, Daniel; Lung, Oliver; Berhane, Yohannes
EPI2876316	PA	Canada	2023-May-15	EPI_ISL_18702991	A/Northern_Fulmar/NS/FAV-0406-3/2023	Atlantic Veterinary College, University of Prince Edward Island	Canadian Food Inspection Agency	Erdelyan, Cassidy; Hisanaga, Tamiko; Ayilara, Ifeoluwa; Pama, Lemarie; Yason, Carmencita; Jones, Megan; Bourque, Laura; Fisher, Mathew; Kruczkiewicz, Peter; Sullivan, Daniel; Lung, Oliver; Berhane, Yohannes
EPI2876317	PB2	Canada	2023-May-15	EPI_ISL_18702991	A/Northern_Fulmar/NS/FAV-0406-3/2023	Atlantic Veterinary College, University of Prince Edward Island	Canadian Food Inspection Agency	Erdelyan, Cassidy; Hisanaga, Tamiko; Ayilara, Ifeoluwa; Pama, Lemarie; Yason, Carmencita; Jones, Megan; Bourque, Laura; Fisher, Mathew; Kruczkiewicz, Peter; Sullivan, Daniel; Lung, Oliver; Berhane, Yohannes
EPI2876318	PB1	Canada	2023-May-15	EPI_ISL_18702991	A/Northern_Fulmar/NS/FAV-0406-3/2023	Atlantic Veterinary College, University of Prince Edward Island	Canadian Food Inspection Agency	Erdelyan, Cassidy; Hisanaga, Tamiko; Ayilara, Ifeoluwa; Pama, Lemarie; Yason, Carmencita; Jones, Megan; Bourque, Laura; Fisher, Mathew; Kruczkiewicz, Peter; Sullivan, Daniel; Lung, Oliver; Berhane, Yohannes
EPI2876319	NA	Canada	2023-May-15	EPI_ISL_18702991	A/Northern_Fulmar/NS/FAV-0406-3/2023	Atlantic Veterinary College, University of Prince Edward Island	Canadian Food Inspection Agency	Erdelyan, Cassidy; Hisanaga, Tamiko; Ayilara, Ifeoluwa; Pama, Lemarie; Yason, Carmencita; Jones, Megan; Bourque, Laura; Fisher, Mathew; Kruczkiewicz, Peter; Sullivan, Daniel; Lung, Oliver; Berhane, Yohannes
EPI2876320	HA	Canada	2023-May-15	EPI_ISL_18702991	A/Northern_Fulmar/NS/FAV-0406-3/2023	Atlantic Veterinary College, University of Prince Edward Island	Canadian Food Inspection Agency	Erdelyan, Cassidy; Hisanaga, Tamiko; Ayilara, Ifeoluwa; Pama, Lemarie; Yason, Carmencita; Jones, Megan; Bourque, Laura; Fisher, Mathew; Kruczkiewicz, Peter; Sullivan, Daniel; Lung, Oliver; Berhane, Yohannes
EPI2876321	NP	Canada	2023-May-16	EPI_ISL_18702992	A/Herring_Gull/NS/FAV-0406-4/2023	Atlantic Veterinary College, University of Prince Edward Island	Canadian Food Inspection Agency	Erdelyan, Cassidy; Hisanaga, Tamiko; Ayilara, Ifeoluwa; Pama, Lemarie; Yason, Carmencita; Jones, Megan; Bourque, Laura; Fisher, Mathew; Kruczkiewicz, Peter; Sullivan, Daniel; Lung, Oliver; Berhane, Yohannes
EPI2876322	NS	Canada	2023-May-16	EPI_ISL_18702992	A/Herring_Gull/NS/FAV-0406-4/2023	Atlantic Veterinary College, University of Prince Edward Island	Canadian Food Inspection Agency	Erdelyan, Cassidy; Hisanaga, Tamiko; Ayilara, Ifeoluwa; Pama, Lemarie; Yason, Carmencita; Jones, Megan; Bourque, Laura; Fisher, Mathew; Kruczkiewicz, Peter; Sullivan, Daniel; Lung, Oliver; Berhane, Yohannes
EPI2876323	MP	Canada	2023-May-16	EPI_ISL_18702992	A/Herring_Gull/NS/FAV-0406-4/2023	Atlantic Veterinary College, University of Prince Edward Island	Canadian Food Inspection Agency	Erdelyan, Cassidy; Hisanaga, Tamiko; Ayilara, Ifeoluwa; Pama, Lemarie; Yason, Carmencita; Jones, Megan; Bourque, Laura; Fisher, Mathew; Kruczkiewicz, Peter; Sullivan, Daniel; Lung, Oliver; Berhane, Yohannes
EPI2876324	PA	Canada	2023-May-16	EPI_ISL_18702992	A/Herring_Gull/NS/FAV-0406-4/2023	Atlantic Veterinary College, University of Prince Edward Island	Canadian Food Inspection Agency	Erdelyan, Cassidy; Hisanaga, Tamiko; Ayilara, Ifeoluwa; Pama, Lemarie; Yason, Carmencita; Jones, Megan; Bourque, Laura; Fisher, Mathew; Kruczkiewicz, Peter; Sullivan, Daniel; Lung, Oliver; Berhane, Yohannes
EPI2876325	PB2	Canada	2023-May-16	EPI_ISL_18702992	A/Herring_Gull/NS/FAV-0406-4/2023	Atlantic Veterinary College, University of Prince Edward Island	Canadian Food Inspection Agency	Erdelyan, Cassidy; Hisanaga, Tamiko; Ayilara, Ifeoluwa; Pama, Lemarie; Yason, Carmencita; Jones, Megan; Bourque, Laura; Fisher, Mathew; Kruczkiewicz, Peter; Sullivan, Daniel; Lung, Oliver; Berhane, Yohannes
EPI2876326	PB1	Canada	2023-May-16	EPI_ISL_18702992	A/Herring_Gull/NS/FAV-0406-4/2023	Atlantic Veterinary College, University of Prince Edward Island	Canadian Food Inspection Agency	Erdelyan, Cassidy; Hisanaga, Tamiko; Ayilara, Ifeoluwa; Pama, Lemarie; Yason, Carmencita; Jones, Megan; Bourque, Laura; Fisher, Mathew; Kruczkiewicz, Peter; Sullivan, Daniel; Lung, Oliver; Berhane, Yohannes
EPI2876327	NA	Canada	2023-May-16	EPI_ISL_18702992	A/Herring_Gull/NS/FAV-0406-4/2023	Atlantic Veterinary College, University of Prince Edward Island	Canadian Food Inspection Agency	Erdelyan, Cassidy; Hisanaga, Tamiko; Ayilara, Ifeoluwa; Pama, Lemarie; Yason, Carmencita; Jones, Megan; Bourque, Laura; Fisher, Mathew; Kruczkiewicz, Peter; Sullivan, Daniel; Lung, Oliver; Berhane, Yohannes
EPI2876328	HA	Canada	2023-May-16	EPI_ISL_18702992	A/Herring_Gull/NS/FAV-0406-4/2023	Atlantic Veterinary College, University of Prince Edward Island	Canadian Food Inspection Agency	Erdelyan, Cassidy; Hisanaga, Tamiko; Ayilara, Ifeoluwa; Pama, Lemarie; Yason, Carmencita; Jones, Megan; Bourque, Laura; Fisher, Mathew; Kruczkiewicz, Peter; Sullivan, Daniel; Lung, Oliver; Berhane, Yohannes
EPI2972837	PB2	Norway	2023-Mar-13	EPI_ISL_18851332	A/Northern_goshawk/Norway/2023-07-184-1/2023	Norwegian Veterinary Institute	Norwegian Veterinary Institute	Gjerset, Britt; Bøe, Cathrine A.
EPI2972838	PB1	Norway	2023-Mar-13	EPI_ISL_18851332	A/Northern_goshawk/Norway/2023-07-184-1/2023	Norwegian Veterinary Institute	Norwegian Veterinary Institute	Gjerset, Britt; Bøe, Cathrine A.
EPI2972839	PA	Norway	2023-Mar-13	EPI_ISL_18851332	A/Northern_goshawk/Norway/2023-07-184-1/2023	Norwegian Veterinary Institute	Norwegian Veterinary Institute	Gjerset, Britt; Bøe, Cathrine A.
EPI2972840	HA	Norway	2023-Mar-13	EPI_ISL_18851332	A/Northern_goshawk/Norway/2023-07-184-1/2023	Norwegian Veterinary Institute	Norwegian Veterinary Institute	Gjerset, Britt; Bøe, Cathrine A.
EPI2972841	NP	Norway	2023-Mar-13	EPI_ISL_18851332	A/Northern_goshawk/Norway/2023-07-184-1/2023	Norwegian Veterinary Institute	Norwegian Veterinary Institute	Gjerset, Britt; Bøe, Cathrine A.
EPI2972842	NA	Norway	2023-Mar-13	EPI_ISL_18851332	A/Northern_goshawk/Norway/2023-07-184-1/2023	Norwegian Veterinary Institute	Norwegian Veterinary Institute	Gjerset, Britt; Bøe, Cathrine A.
EPI2972843	MP	Norway	2023-Mar-13	EPI_ISL_18851332	A/Northern_goshawk/Norway/2023-07-184-1/2023	Norwegian Veterinary Institute	Norwegian Veterinary Institute	Gjerset, Britt; Bøe, Cathrine A.
EPI2972845	NS	Norway	2023-Mar-13	EPI_ISL_18851332	A/Northern_goshawk/Norway/2023-07-184-1/2023	Norwegian Veterinary Institute	Norwegian Veterinary Institute	Gjerset, Britt; Bøe, Cathrine A.
EPI2972946	PB2	Norway	2022-Oct-03	EPI_ISL_18851409	A/Great_black-backed_gull/Norway/2022-07-3018-2/2022	Norwegian Veterinary Institute	Norwegian Veterinary Institute	Gjerset, Britt; Bøe, Cathrine A.
EPI2972947	PB1	Norway	2022-Oct-03	EPI_ISL_18851409	A/Great_black-backed_gull/Norway/2022-07-3018-2/2022	Norwegian Veterinary Institute	Norwegian Veterinary Institute	Gjerset, Britt; Bøe, Cathrine A.
EPI2972948	PA	Norway	2022-Oct-03	EPI_ISL_18851409	A/Great_black-backed_gull/Norway/2022-07-3018-2/2022	Norwegian Veterinary Institute	Norwegian Veterinary Institute	Gjerset, Britt; Bøe, Cathrine A.
EPI2972949	HA	Norway	2022-Oct-03	EPI_ISL_18851409	A/Great_black-backed_gull/Norway/2022-07-3018-2/2022	Norwegian Veterinary Institute	Norwegian Veterinary Institute	Gjerset, Britt; Bøe, Cathrine A.
EPI2972950	NP	Norway	2022-Oct-03	EPI_ISL_18851409	A/Great_black-backed_gull/Norway/2022-07-3018-2/2022	Norwegian Veterinary Institute	Norwegian Veterinary Institute	Gjerset, Britt; Bøe, Cathrine A.
EPI2972952	NA	Norway	2022-Oct-03	EPI_ISL_18851409	A/Great_black-backed_gull/Norway/2022-07-3018-2/2022	Norwegian Veterinary Institute	Norwegian Veterinary Institute	Gjerset, Britt; Bøe, Cathrine A.
EPI2972953	MP	Norway	2022-Oct-03	EPI_ISL_18851409	A/Great_black-backed_gull/Norway/2022-07-3018-2/2022	Norwegian Veterinary Institute	Norwegian Veterinary Institute	Gjerset, Britt; Bøe, Cathrine A.
EPI2972954	NS	Norway	2022-Oct-03	EPI_ISL_18851409	A/Great_black-backed_gull/Norway/2022-07-3018-2/2022	Norwegian Veterinary Institute	Norwegian Veterinary Institute	Gjerset, Britt; Bøe, Cathrine A.
EPI2987967	PB2	Norway	2022-Feb-25	EPI_ISL_18860084	A/White-tailed_eagle/Norway/2022-07-100/2022	Norwegian Veterinary Institute	Norwegian Veterinary Institute	Gjerset, Britt; Bøe, Cathrine A.
EPI2987968	PB1	Norway	2022-Feb-25	EPI_ISL_18860084	A/White-tailed_eagle/Norway/2022-07-100/2022	Norwegian Veterinary Institute	Norwegian Veterinary Institute	Gjerset, Britt; Bøe, Cathrine A.
EPI2987969	PA	Norway	2022-Feb-25	EPI_ISL_18860084	A/White-tailed_eagle/Norway/2022-07-100/2022	Norwegian Veterinary Institute	Norwegian Veterinary Institute	Gjerset, Britt; Bøe, Cathrine A.
EPI2987970	HA	Norway	2022-Feb-25	EPI_ISL_18860084	A/White-tailed_eagle/Norway/2022-07-100/2022	Norwegian Veterinary Institute	Norwegian Veterinary Institute	Gjerset, Britt; Bøe, Cathrine A.
EPI2987971	NP	Norway	2022-Feb-25	EPI_ISL_18860084	A/White-tailed_eagle/Norway/2022-07-100/2022	Norwegian Veterinary Institute	Norwegian Veterinary Institute	Gjerset, Britt; Bøe, Cathrine A.
EPI2987972	NA	Norway	2022-Feb-25	EPI_ISL_18860084	A/White-tailed_eagle/Norway/2022-07-100/2022	Norwegian Veterinary Institute	Norwegian Veterinary Institute	Gjerset, Britt; Bøe, Cathrine A.
EPI2987973	MP	Norway	2022-Feb-25	EPI_ISL_18860084	A/White-tailed_eagle/Norway/2022-07-100/2022	Norwegian Veterinary Institute	Norwegian Veterinary Institute	Gjerset, Britt; Bøe, Cathrine A.
EPI2987974	NS	Norway	2022-Feb-25	EPI_ISL_18860084	A/White-tailed_eagle/Norway/2022-07-100/2022	Norwegian Veterinary Institute	Norwegian Veterinary Institute	Gjerset, Britt; Bøe, Cathrine A.
EPI712549	NA	China	2014-Dec-02	EPI_ISL_212380	A/Bean Goose/Hubei/chenhu I34/2014_H6N5	State Key Laboratory of Virology and Wuhan Institute of Virology, Chinese Academy of Sciences	Wuhan Institute of Virology
EPI1859723	HA	Netherlands	2021-Feb-21	EPI_ISL_2172526	A/common buzzard/Netherlands/21023939-001/2021	Wageningen Bioveterinary Research	Wageningen Bioveterinary Research	Beerens, Nancy; Harders, Frank; Pritz-Verschuren, Sylvia; Roose, Marit; Germeraad, Evelien; Engelsma, Marc; Bossers, Alex; Heutink, Rene
EPI1860136	NP	Romania	2021-Jan-08	EPI_ISL_2234821	A/whooper_swan/Romania/10122_21VIR2593-23/2021	Istituto Zooprofilattico Sperimentale delle Venezie, EU/OIE/Reference Laboratory and FAO Reference Centre for AI and ND	Istituto Zooprofilattico Sperimentale Delle Venezie	Onita, I.; Neicut, A.; Raluca, B.; Razvan, M.; Florica, B.; Zecchin, B.; Fusaro, A.; Giussani, E.; Schivo, A.; Salviato, A.; Monne, I.; Terregino, C.
EPI1860137	NS	Romania	2021-Jan-08	EPI_ISL_2234821	A/whooper_swan/Romania/10122_21VIR2593-23/2021	Istituto Zooprofilattico Sperimentale delle Venezie, EU/OIE/Reference Laboratory and FAO Reference Centre for AI and ND	Istituto Zooprofilattico Sperimentale Delle Venezie	Onita, I.; Neicut, A.; Raluca, B.; Razvan, M.; Florica, B.; Zecchin, B.; Fusaro, A.; Giussani, E.; Schivo, A.; Salviato, A.; Monne, I.; Terregino, C.
EPI1860138	MP	Romania	2021-Jan-08	EPI_ISL_2234821	A/whooper_swan/Romania/10122_21VIR2593-23/2021	Istituto Zooprofilattico Sperimentale delle Venezie, EU/OIE/Reference Laboratory and FAO Reference Centre for AI and ND	Istituto Zooprofilattico Sperimentale Delle Venezie	Onita, I.; Neicut, A.; Raluca, B.; Razvan, M.; Florica, B.; Zecchin, B.; Fusaro, A.; Giussani, E.; Schivo, A.; Salviato, A.; Monne, I.; Terregino, C.
EPI1860139	PA	Romania	2021-Jan-08	EPI_ISL_2234821	A/whooper_swan/Romania/10122_21VIR2593-23/2021	Istituto Zooprofilattico Sperimentale delle Venezie, EU/OIE/Reference Laboratory and FAO Reference Centre for AI and ND	Istituto Zooprofilattico Sperimentale Delle Venezie	Onita, I.; Neicut, A.; Raluca, B.; Razvan, M.; Florica, B.; Zecchin, B.; Fusaro, A.; Giussani, E.; Schivo, A.; Salviato, A.; Monne, I.; Terregino, C.
EPI1860140	PB2	Romania	2021-Jan-08	EPI_ISL_2234821	A/whooper_swan/Romania/10122_21VIR2593-23/2021	Istituto Zooprofilattico Sperimentale delle Venezie, EU/OIE/Reference Laboratory and FAO Reference Centre for AI and ND	Istituto Zooprofilattico Sperimentale Delle Venezie	Onita, I.; Neicut, A.; Raluca, B.; Razvan, M.; Florica, B.; Zecchin, B.; Fusaro, A.; Giussani, E.; Schivo, A.; Salviato, A.; Monne, I.; Terregino, C.
EPI1860141	PB1	Romania	2021-Jan-08	EPI_ISL_2234821	A/whooper_swan/Romania/10122_21VIR2593-23/2021	Istituto Zooprofilattico Sperimentale delle Venezie, EU/OIE/Reference Laboratory and FAO Reference Centre for AI and ND	Istituto Zooprofilattico Sperimentale Delle Venezie	Onita, I.; Neicut, A.; Raluca, B.; Razvan, M.; Florica, B.; Zecchin, B.; Fusaro, A.; Giussani, E.; Schivo, A.; Salviato, A.; Monne, I.; Terregino, C.
EPI1860142	NA	Romania	2021-Jan-08	EPI_ISL_2234821	A/whooper_swan/Romania/10122_21VIR2593-23/2021	Istituto Zooprofilattico Sperimentale delle Venezie, EU/OIE/Reference Laboratory and FAO Reference Centre for AI and ND	Istituto Zooprofilattico Sperimentale Delle Venezie	Onita, I.; Neicut, A.; Raluca, B.; Razvan, M.; Florica, B.; Zecchin, B.; Fusaro, A.; Giussani, E.; Schivo, A.; Salviato, A.; Monne, I.; Terregino, C.
EPI1860143	HA	Romania	2021-Jan-08	EPI_ISL_2234821	A/whooper_swan/Romania/10122_21VIR2593-23/2021	Istituto Zooprofilattico Sperimentale delle Venezie, EU/OIE/Reference Laboratory and FAO Reference Centre for AI and ND	Istituto Zooprofilattico Sperimentale Delle Venezie	Onita, I.; Neicut, A.; Raluca, B.; Razvan, M.; Florica, B.; Zecchin, B.; Fusaro, A.; Giussani, E.; Schivo, A.; Salviato, A.; Monne, I.; Terregino, C.
EPI1860144	NP	Romania	2021-Jan-12	EPI_ISL_2234822	A/whooper_swan/Romania/10171_21VIR2593-15/2021	Istituto Zooprofilattico Sperimentale delle Venezie, EU/OIE/Reference Laboratory and FAO Reference Centre for AI and ND	Istituto Zooprofilattico Sperimentale Delle Venezie	Onita, I.; Neicut, A.; Raluca, B.; Razvan, M.; Florica, B.; Zecchin, B.; Fusaro, A.; Giussani, E.; Schivo, A.; Salviato, A.; Monne, I.; Terregino, C.
EPI1860145	NS	Romania	2021-Jan-12	EPI_ISL_2234822	A/whooper_swan/Romania/10171_21VIR2593-15/2021	Istituto Zooprofilattico Sperimentale delle Venezie, EU/OIE/Reference Laboratory and FAO Reference Centre for AI and ND	Istituto Zooprofilattico Sperimentale Delle Venezie	Onita, I.; Neicut, A.; Raluca, B.; Razvan, M.; Florica, B.; Zecchin, B.; Fusaro, A.; Giussani, E.; Schivo, A.; Salviato, A.; Monne, I.; Terregino, C.
EPI1860146	MP	Romania	2021-Jan-12	EPI_ISL_2234822	A/whooper_swan/Romania/10171_21VIR2593-15/2021	Istituto Zooprofilattico Sperimentale delle Venezie, EU/OIE/Reference Laboratory and FAO Reference Centre for AI and ND	Istituto Zooprofilattico Sperimentale Delle Venezie	Onita, I.; Neicut, A.; Raluca, B.; Razvan, M.; Florica, B.; Zecchin, B.; Fusaro, A.; Giussani, E.; Schivo, A.; Salviato, A.; Monne, I.; Terregino, C.
EPI1860147	PA	Romania	2021-Jan-12	EPI_ISL_2234822	A/whooper_swan/Romania/10171_21VIR2593-15/2021	Istituto Zooprofilattico Sperimentale delle Venezie, EU/OIE/Reference Laboratory and FAO Reference Centre for AI and ND	Istituto Zooprofilattico Sperimentale Delle Venezie	Onita, I.; Neicut, A.; Raluca, B.; Razvan, M.; Florica, B.; Zecchin, B.; Fusaro, A.; Giussani, E.; Schivo, A.; Salviato, A.; Monne, I.; Terregino, C.
EPI1860148	PB2	Romania	2021-Jan-12	EPI_ISL_2234822	A/whooper_swan/Romania/10171_21VIR2593-15/2021	Istituto Zooprofilattico Sperimentale delle Venezie, EU/OIE/Reference Laboratory and FAO Reference Centre for AI and ND	Istituto Zooprofilattico Sperimentale Delle Venezie	Onita, I.; Neicut, A.; Raluca, B.; Razvan, M.; Florica, B.; Zecchin, B.; Fusaro, A.; Giussani, E.; Schivo, A.; Salviato, A.; Monne, I.; Terregino, C.
EPI1860149	PB1	Romania	2021-Jan-12	EPI_ISL_2234822	A/whooper_swan/Romania/10171_21VIR2593-15/2021	Istituto Zooprofilattico Sperimentale delle Venezie, EU/OIE/Reference Laboratory and FAO Reference Centre for AI and ND	Istituto Zooprofilattico Sperimentale Delle Venezie	Onita, I.; Neicut, A.; Raluca, B.; Razvan, M.; Florica, B.; Zecchin, B.; Fusaro, A.; Giussani, E.; Schivo, A.; Salviato, A.; Monne, I.; Terregino, C.
EPI1860150	NA	Romania	2021-Jan-12	EPI_ISL_2234822	A/whooper_swan/Romania/10171_21VIR2593-15/2021	Istituto Zooprofilattico Sperimentale delle Venezie, EU/OIE/Reference Laboratory and FAO Reference Centre for AI and ND	Istituto Zooprofilattico Sperimentale Delle Venezie	Onita, I.; Neicut, A.; Raluca, B.; Razvan, M.; Florica, B.; Zecchin, B.; Fusaro, A.; Giussani, E.; Schivo, A.; Salviato, A.; Monne, I.; Terregino, C.
EPI1860151	HA	Romania	2021-Jan-12	EPI_ISL_2234822	A/whooper_swan/Romania/10171_21VIR2593-15/2021	Istituto Zooprofilattico Sperimentale delle Venezie, EU/OIE/Reference Laboratory and FAO Reference Centre for AI and ND	Istituto Zooprofilattico Sperimentale Delle Venezie	Onita, I.; Neicut, A.; Raluca, B.; Razvan, M.; Florica, B.; Zecchin, B.; Fusaro, A.; Giussani, E.; Schivo, A.; Salviato, A.; Monne, I.; Terregino, C.
EPI1860152	NP	Romania	2021-Jan-14	EPI_ISL_2234823	A/whooper_swan/Romania/10213_21VIR2593-27/2021	Istituto Zooprofilattico Sperimentale delle Venezie, EU/OIE/Reference Laboratory and FAO Reference Centre for AI and ND	Istituto Zooprofilattico Sperimentale Delle Venezie	Onita, I.; Neicut, A.; Raluca, B.; Razvan, M.; Florica, B.; Zecchin, B.; Fusaro, A.; Giussani, E.; Schivo, A.; Salviato, A.; Monne, I.; Terregino, C.
EPI1860153	NS	Romania	2021-Jan-14	EPI_ISL_2234823	A/whooper_swan/Romania/10213_21VIR2593-27/2021	Istituto Zooprofilattico Sperimentale delle Venezie, EU/OIE/Reference Laboratory and FAO Reference Centre for AI and ND	Istituto Zooprofilattico Sperimentale Delle Venezie	Onita, I.; Neicut, A.; Raluca, B.; Razvan, M.; Florica, B.; Zecchin, B.; Fusaro, A.; Giussani, E.; Schivo, A.; Salviato, A.; Monne, I.; Terregino, C.
EPI1860154	MP	Romania	2021-Jan-14	EPI_ISL_2234823	A/whooper_swan/Romania/10213_21VIR2593-27/2021	Istituto Zooprofilattico Sperimentale delle Venezie, EU/OIE/Reference Laboratory and FAO Reference Centre for AI and ND	Istituto Zooprofilattico Sperimentale Delle Venezie	Onita, I.; Neicut, A.; Raluca, B.; Razvan, M.; Florica, B.; Zecchin, B.; Fusaro, A.; Giussani, E.; Schivo, A.; Salviato, A.; Monne, I.; Terregino, C.
EPI1860155	PA	Romania	2021-Jan-14	EPI_ISL_2234823	A/whooper_swan/Romania/10213_21VIR2593-27/2021	Istituto Zooprofilattico Sperimentale delle Venezie, EU/OIE/Reference Laboratory and FAO Reference Centre for AI and ND	Istituto Zooprofilattico Sperimentale Delle Venezie	Onita, I.; Neicut, A.; Raluca, B.; Razvan, M.; Florica, B.; Zecchin, B.; Fusaro, A.; Giussani, E.; Schivo, A.; Salviato, A.; Monne, I.; Terregino, C.
EPI1860156	PB2	Romania	2021-Jan-14	EPI_ISL_2234823	A/whooper_swan/Romania/10213_21VIR2593-27/2021	Istituto Zooprofilattico Sperimentale delle Venezie, EU/OIE/Reference Laboratory and FAO Reference Centre for AI and ND	Istituto Zooprofilattico Sperimentale Delle Venezie	Onita, I.; Neicut, A.; Raluca, B.; Razvan, M.; Florica, B.; Zecchin, B.; Fusaro, A.; Giussani, E.; Schivo, A.; Salviato, A.; Monne, I.; Terregino, C.
EPI1860157	PB1	Romania	2021-Jan-14	EPI_ISL_2234823	A/whooper_swan/Romania/10213_21VIR2593-27/2021	Istituto Zooprofilattico Sperimentale delle Venezie, EU/OIE/Reference Laboratory and FAO Reference Centre for AI and ND	Istituto Zooprofilattico Sperimentale Delle Venezie	Onita, I.; Neicut, A.; Raluca, B.; Razvan, M.; Florica, B.; Zecchin, B.; Fusaro, A.; Giussani, E.; Schivo, A.; Salviato, A.; Monne, I.; Terregino, C.
EPI1860158	NA	Romania	2021-Jan-14	EPI_ISL_2234823	A/whooper_swan/Romania/10213_21VIR2593-27/2021	Istituto Zooprofilattico Sperimentale delle Venezie, EU/OIE/Reference Laboratory and FAO Reference Centre for AI and ND	Istituto Zooprofilattico Sperimentale Delle Venezie	Onita, I.; Neicut, A.; Raluca, B.; Razvan, M.; Florica, B.; Zecchin, B.; Fusaro, A.; Giussani, E.; Schivo, A.; Salviato, A.; Monne, I.; Terregino, C.
EPI1860159	HA	Romania	2021-Jan-14	EPI_ISL_2234823	A/whooper_swan/Romania/10213_21VIR2593-27/2021	Istituto Zooprofilattico Sperimentale delle Venezie, EU/OIE/Reference Laboratory and FAO Reference Centre for AI and ND	Istituto Zooprofilattico Sperimentale Delle Venezie	Onita, I.; Neicut, A.; Raluca, B.; Razvan, M.; Florica, B.; Zecchin, B.; Fusaro, A.; Giussani, E.; Schivo, A.; Salviato, A.; Monne, I.; Terregino, C.
EPI1860160	NP	Romania	2021-Jan-22	EPI_ISL_2234824	A/whooper_swan/Romania/10362_21VIR2593-20/2021	Istituto Zooprofilattico Sperimentale delle Venezie, EU/OIE/Reference Laboratory and FAO Reference Centre for AI and ND	Istituto Zooprofilattico Sperimentale Delle Venezie	Onita, I.; Neicut, A.; Raluca, B.; Razvan, M.; Florica, B.; Zecchin, B.; Fusaro, A.; Giussani, E.; Schivo, A.; Salviato, A.; Monne, I.; Terregino, C.
EPI1860161	NS	Romania	2021-Jan-22	EPI_ISL_2234824	A/whooper_swan/Romania/10362_21VIR2593-20/2021	Istituto Zooprofilattico Sperimentale delle Venezie, EU/OIE/Reference Laboratory and FAO Reference Centre for AI and ND	Istituto Zooprofilattico Sperimentale Delle Venezie	Onita, I.; Neicut, A.; Raluca, B.; Razvan, M.; Florica, B.; Zecchin, B.; Fusaro, A.; Giussani, E.; Schivo, A.; Salviato, A.; Monne, I.; Terregino, C.
EPI1860162	MP	Romania	2021-Jan-22	EPI_ISL_2234824	A/whooper_swan/Romania/10362_21VIR2593-20/2021	Istituto Zooprofilattico Sperimentale delle Venezie, EU/OIE/Reference Laboratory and FAO Reference Centre for AI and ND	Istituto Zooprofilattico Sperimentale Delle Venezie	Onita, I.; Neicut, A.; Raluca, B.; Razvan, M.; Florica, B.; Zecchin, B.; Fusaro, A.; Giussani, E.; Schivo, A.; Salviato, A.; Monne, I.; Terregino, C.
EPI1860163	PA	Romania	2021-Jan-22	EPI_ISL_2234824	A/whooper_swan/Romania/10362_21VIR2593-20/2021	Istituto Zooprofilattico Sperimentale delle Venezie, EU/OIE/Reference Laboratory and FAO Reference Centre for AI and ND	Istituto Zooprofilattico Sperimentale Delle Venezie	Onita, I.; Neicut, A.; Raluca, B.; Razvan, M.; Florica, B.; Zecchin, B.; Fusaro, A.; Giussani, E.; Schivo, A.; Salviato, A.; Monne, I.; Terregino, C.
EPI1860164	PB2	Romania	2021-Jan-22	EPI_ISL_2234824	A/whooper_swan/Romania/10362_21VIR2593-20/2021	Istituto Zooprofilattico Sperimentale delle Venezie, EU/OIE/Reference Laboratory and FAO Reference Centre for AI and ND	Istituto Zooprofilattico Sperimentale Delle Venezie	Onita, I.; Neicut, A.; Raluca, B.; Razvan, M.; Florica, B.; Zecchin, B.; Fusaro, A.; Giussani, E.; Schivo, A.; Salviato, A.; Monne, I.; Terregino, C.
EPI1860165	PB1	Romania	2021-Jan-22	EPI_ISL_2234824	A/whooper_swan/Romania/10362_21VIR2593-20/2021	Istituto Zooprofilattico Sperimentale delle Venezie, EU/OIE/Reference Laboratory and FAO Reference Centre for AI and ND	Istituto Zooprofilattico Sperimentale Delle Venezie	Onita, I.; Neicut, A.; Raluca, B.; Razvan, M.; Florica, B.; Zecchin, B.; Fusaro, A.; Giussani, E.; Schivo, A.; Salviato, A.; Monne, I.; Terregino, C.
EPI1860166	NA	Romania	2021-Jan-22	EPI_ISL_2234824	A/whooper_swan/Romania/10362_21VIR2593-20/2021	Istituto Zooprofilattico Sperimentale delle Venezie, EU/OIE/Reference Laboratory and FAO Reference Centre for AI and ND	Istituto Zooprofilattico Sperimentale Delle Venezie	Onita, I.; Neicut, A.; Raluca, B.; Razvan, M.; Florica, B.; Zecchin, B.; Fusaro, A.; Giussani, E.; Schivo, A.; Salviato, A.; Monne, I.; Terregino, C.
EPI1860167	HA	Romania	2021-Jan-22	EPI_ISL_2234824	A/whooper_swan/Romania/10362_21VIR2593-20/2021	Istituto Zooprofilattico Sperimentale delle Venezie, EU/OIE/Reference Laboratory and FAO Reference Centre for AI and ND	Istituto Zooprofilattico Sperimentale Delle Venezie	Onita, I.; Neicut, A.; Raluca, B.; Razvan, M.; Florica, B.; Zecchin, B.; Fusaro, A.; Giussani, E.; Schivo, A.; Salviato, A.; Monne, I.; Terregino, C.
EPI1860168	NP	Ireland	2021-Mar-01	EPI_ISL_2234825	A/chicken/Ireland/005930_20VIR5487-1/2020	Istituto Zooprofilattico Sperimentale delle Venezie, EU/OIE/Reference Laboratory and FAO Reference Centre for AI and ND	Istituto Zooprofilattico Sperimentale Delle Venezie	Garza Cuartero, L.; Flynn, O.; Connaghan, E.; Byrne, C.; O?Neill, R.; Zecchin, B.; Fusaro, A.; Pastori, A.; Salviato, A.; Schivo, A.; Monne, I.; Terregino, C.
EPI774530	PB2	Antarctica	2015-Jan-01	EPI_ISL_224756	A/Chinstrap penguin/Antarctica/15459/2015	WHO Collaborating Centre for Reference and Research on Influenza	WHO Collaborating Centre for Reference and Research on Influenza	Hurt,Aeron; Su,Yvonne; Aban,Malet; Baas,Chantal; Peck,Heidi; Lau,Hilda; Deng,Yi-Mo; Spirason,Natalie; Ellstrom,Patrik; Hernandez,Jorge; Olsen,Bjorn; Barr,Ian; Vijaykrishna,Dhanasekaran; Gonzalez-Acuna,Daniel
EPI774531	PB1	Antarctica	2015-Jan-01	EPI_ISL_224756	A/Chinstrap penguin/Antarctica/15459/2015	WHO Collaborating Centre for Reference and Research on Influenza	WHO Collaborating Centre for Reference and Research on Influenza	Hurt,Aeron; Su,Yvonne; Aban,Malet; Baas,Chantal; Peck,Heidi; Lau,Hilda; Deng,Yi-Mo; Spirason,Natalie; Ellstrom,Patrik; Hernandez,Jorge; Olsen,Bjorn; Barr,Ian; Vijaykrishna,Dhanasekaran; Gonzalez-Acuna,Daniel
EPI774533	PA	Antarctica	2015-Jan-01	EPI_ISL_224756	A/Chinstrap penguin/Antarctica/15459/2015	WHO Collaborating Centre for Reference and Research on Influenza	WHO Collaborating Centre for Reference and Research on Influenza	Hurt,Aeron; Su,Yvonne; Aban,Malet; Baas,Chantal; Peck,Heidi; Lau,Hilda; Deng,Yi-Mo; Spirason,Natalie; Ellstrom,Patrik; Hernandez,Jorge; Olsen,Bjorn; Barr,Ian; Vijaykrishna,Dhanasekaran; Gonzalez-Acuna,Daniel
EPI774534	HA	Antarctica	2015-Jan-01	EPI_ISL_224756	A/Chinstrap penguin/Antarctica/15459/2015	WHO Collaborating Centre for Reference and Research on Influenza	WHO Collaborating Centre for Reference and Research on Influenza	Hurt,Aeron; Su,Yvonne; Aban,Malet; Baas,Chantal; Peck,Heidi; Lau,Hilda; Deng,Yi-Mo; Spirason,Natalie; Ellstrom,Patrik; Hernandez,Jorge; Olsen,Bjorn; Barr,Ian; Vijaykrishna,Dhanasekaran; Gonzalez-Acuna,Daniel
EPI774535	NP	Antarctica	2015-Jan-01	EPI_ISL_224756	A/Chinstrap penguin/Antarctica/15459/2015	WHO Collaborating Centre for Reference and Research on Influenza	WHO Collaborating Centre for Reference and Research on Influenza	Hurt,Aeron; Su,Yvonne; Aban,Malet; Baas,Chantal; Peck,Heidi; Lau,Hilda; Deng,Yi-Mo; Spirason,Natalie; Ellstrom,Patrik; Hernandez,Jorge; Olsen,Bjorn; Barr,Ian; Vijaykrishna,Dhanasekaran; Gonzalez-Acuna,Daniel
EPI774536	NA	Antarctica	2015-Jan-01	EPI_ISL_224756	A/Chinstrap penguin/Antarctica/15459/2015	WHO Collaborating Centre for Reference and Research on Influenza	WHO Collaborating Centre for Reference and Research on Influenza	Hurt,Aeron; Su,Yvonne; Aban,Malet; Baas,Chantal; Peck,Heidi; Lau,Hilda; Deng,Yi-Mo; Spirason,Natalie; Ellstrom,Patrik; Hernandez,Jorge; Olsen,Bjorn; Barr,Ian; Vijaykrishna,Dhanasekaran; Gonzalez-Acuna,Daniel
EPI774538	NS	Antarctica	2015-Jan-01	EPI_ISL_224756	A/Chinstrap penguin/Antarctica/15459/2015	WHO Collaborating Centre for Reference and Research on Influenza	WHO Collaborating Centre for Reference and Research on Influenza	Hurt,Aeron; Su,Yvonne; Aban,Malet; Baas,Chantal; Peck,Heidi; Lau,Hilda; Deng,Yi-Mo; Spirason,Natalie; Ellstrom,Patrik; Hernandez,Jorge; Olsen,Bjorn; Barr,Ian; Vijaykrishna,Dhanasekaran; Gonzalez-Acuna,Daniel
EPI774539	MP	Antarctica	2015-Jan-01	EPI_ISL_224756	A/Chinstrap penguin/Antarctica/15459/2015	WHO Collaborating Centre for Reference and Research on Influenza	WHO Collaborating Centre for Reference and Research on Influenza	Hurt,Aeron; Su,Yvonne; Aban,Malet; Baas,Chantal; Peck,Heidi; Lau,Hilda; Deng,Yi-Mo; Spirason,Natalie; Ellstrom,Patrik; Hernandez,Jorge; Olsen,Bjorn; Barr,Ian; Vijaykrishna,Dhanasekaran; Gonzalez-Acuna,Daniel
EPI855678	NA	Japan	2014-Oct-01	EPI_ISL_237150	A/duck/Kyoto/261007/2014	National Institute of Animal Health	National Institute of Animal Health
EPI873616	PB2	Croatia	2016-Dec-27	EPI_ISL_240101	A/mute swan/Croatia/102/2016		Croatian Veterinary Institute	Savić, Vladimir
EPI873617	PB1	Croatia	2016-Dec-27	EPI_ISL_240101	A/mute swan/Croatia/102/2016		Croatian Veterinary Institute	Savić, Vladimir
EPI873618	PA	Croatia	2016-Dec-27	EPI_ISL_240101	A/mute swan/Croatia/102/2016		Croatian Veterinary Institute	Savić, Vladimir
EPI873619	HA	Croatia	2016-Dec-27	EPI_ISL_240101	A/mute swan/Croatia/102/2016		Croatian Veterinary Institute	Savić, Vladimir
EPI873620	NP	Croatia	2016-Dec-27	EPI_ISL_240101	A/mute swan/Croatia/102/2016		Croatian Veterinary Institute	Savić, Vladimir
EPI873621	NA	Croatia	2016-Dec-27	EPI_ISL_240101	A/mute swan/Croatia/102/2016		Croatian Veterinary Institute	Savić, Vladimir
EPI873622	MP	Croatia	2016-Dec-27	EPI_ISL_240101	A/mute swan/Croatia/102/2016		Croatian Veterinary Institute	Savić, Vladimir
EPI873623	NS	Croatia	2016-Dec-27	EPI_ISL_240101	A/mute swan/Croatia/102/2016		Croatian Veterinary Institute	Savić, Vladimir
EPI874783	PB2	Germany	2016-Dec-13	EPI_ISL_240893	A/swan/Germany-SN/R10645/2016		Friedrich-Loeffler-Institut
EPI874784	PB1	Germany	2016-Dec-13	EPI_ISL_240893	A/swan/Germany-SN/R10645/2016		Friedrich-Loeffler-Institut
EPI874785	PA	Germany	2016-Dec-13	EPI_ISL_240893	A/swan/Germany-SN/R10645/2016		Friedrich-Loeffler-Institut
EPI874786	NA	Germany	2016-Dec-13	EPI_ISL_240893	A/swan/Germany-SN/R10645/2016		Friedrich-Loeffler-Institut
EPI874787	MP	Germany	2016-Dec-13	EPI_ISL_240893	A/swan/Germany-SN/R10645/2016		Friedrich-Loeffler-Institut
EPI874788	NS	Germany	2016-Dec-13	EPI_ISL_240893	A/swan/Germany-SN/R10645/2016		Friedrich-Loeffler-Institut
EPI881293	HA	Germany	2016-Dec-13	EPI_ISL_240893	A/swan/Germany-SN/R10645/2016		Friedrich-Loeffler-Institut
EPI888671	NP	Germany	2016-Dec-13	EPI_ISL_240893	A/swan/Germany-SN/R10645/2016		Friedrich-Loeffler-Institut
EPI888421	NA	Germany	2016-Dec-22	EPI_ISL_243050	A/barnacle goose/Germany-SH/R11505/2016		Friedrich-Loeffler-Institut
EPI895487	MP	Germany	2016-Dec-22	EPI_ISL_243050	A/barnacle goose/Germany-SH/R11505/2016		Friedrich-Loeffler-Institut
EPI895492	NS	Germany	2016-Dec-22	EPI_ISL_243050	A/barnacle goose/Germany-SH/R11505/2016		Friedrich-Loeffler-Institut
EPI988908	NP	Germany	2016-Dec-22	EPI_ISL_243050	A/barnacle goose/Germany-SH/R11505/2016		Friedrich-Loeffler-Institut
EPI888600	HA	Italy	2016-Dec-29	EPI_ISL_243085	A/wigeon/Italy/16VIR9616-3/2016	Istituto Zooprofilattico Sperimentale Delle Venezie	Istituto Zooprofilattico Sperimentale Delle Venezie	Silvia,Ormelli; Sabrina,Marciano; Alessia,Schivo; Annalisa,Salviato; Adelaide,Milani; Gianpiero,Zamperini; Bianca,Zecchin; Alice,Fusaro; Calogero,Terregino; Isabella,Monne
EPI888601	NA	Italy	2016-Dec-29	EPI_ISL_243085	A/wigeon/Italy/16VIR9616-3/2016	Istituto Zooprofilattico Sperimentale Delle Venezie	Istituto Zooprofilattico Sperimentale Delle Venezie	Silvia,Ormelli; Sabrina,Marciano; Alessia,Schivo; Annalisa,Salviato; Adelaide,Milani; Gianpiero,Zamperini; Bianca,Zecchin; Alice,Fusaro; Calogero,Terregino; Isabella,Monne
EPI954800	PB2	Italy	2016-Dec-29	EPI_ISL_243085	A/wigeon/Italy/16VIR9616-3/2016	Istituto Zooprofilattico Sperimentale Delle Venezie	Istituto Zooprofilattico Sperimentale Delle Venezie	Silvia,Ormelli; Sabrina,Marciano; Alessia,Schivo; Annalisa,Salviato; Adelaide,Milani; Gianpiero,Zamperini; Bianca,Zecchin; Alice,Fusaro; Calogero,Terregino; Isabella,Monne
EPI954801	PB1	Italy	2016-Dec-29	EPI_ISL_243085	A/wigeon/Italy/16VIR9616-3/2016	Istituto Zooprofilattico Sperimentale Delle Venezie	Istituto Zooprofilattico Sperimentale Delle Venezie	Silvia,Ormelli; Sabrina,Marciano; Alessia,Schivo; Annalisa,Salviato; Adelaide,Milani; Gianpiero,Zamperini; Bianca,Zecchin; Alice,Fusaro; Calogero,Terregino; Isabella,Monne
EPI954802	PA	Italy	2016-Dec-29	EPI_ISL_243085	A/wigeon/Italy/16VIR9616-3/2016	Istituto Zooprofilattico Sperimentale Delle Venezie	Istituto Zooprofilattico Sperimentale Delle Venezie	Silvia,Ormelli; Sabrina,Marciano; Alessia,Schivo; Annalisa,Salviato; Adelaide,Milani; Gianpiero,Zamperini; Bianca,Zecchin; Alice,Fusaro; Calogero,Terregino; Isabella,Monne
EPI954803	NP	Italy	2016-Dec-29	EPI_ISL_243085	A/wigeon/Italy/16VIR9616-3/2016	Istituto Zooprofilattico Sperimentale Delle Venezie	Istituto Zooprofilattico Sperimentale Delle Venezie	Silvia,Ormelli; Sabrina,Marciano; Alessia,Schivo; Annalisa,Salviato; Adelaide,Milani; Gianpiero,Zamperini; Bianca,Zecchin; Alice,Fusaro; Calogero,Terregino; Isabella,Monne
EPI954804	MP	Italy	2016-Dec-29	EPI_ISL_243085	A/wigeon/Italy/16VIR9616-3/2016	Istituto Zooprofilattico Sperimentale Delle Venezie	Istituto Zooprofilattico Sperimentale Delle Venezie	Silvia,Ormelli; Sabrina,Marciano; Alessia,Schivo; Annalisa,Salviato; Adelaide,Milani; Gianpiero,Zamperini; Bianca,Zecchin; Alice,Fusaro; Calogero,Terregino; Isabella,Monne
EPI954805	NS	Italy	2016-Dec-29	EPI_ISL_243085	A/wigeon/Italy/16VIR9616-3/2016	Istituto Zooprofilattico Sperimentale Delle Venezie	Istituto Zooprofilattico Sperimentale Delle Venezie	Silvia,Ormelli; Sabrina,Marciano; Alessia,Schivo; Annalisa,Salviato; Adelaide,Milani; Gianpiero,Zamperini; Bianca,Zecchin; Alice,Fusaro; Calogero,Terregino; Isabella,Monne
EPI891674	HA	Croatia	2017-Jan-20	EPI_ISL_243698	A/mute swan/Croatia/42/2017		Croatian Veterinary Institute	Savić, Vladimir
EPI891675	NA	Croatia	2017-Jan-20	EPI_ISL_243698	A/mute swan/Croatia/42/2017		Croatian Veterinary Institute	Savić, Vladimir
EPI916518	PB2	Croatia	2017-Jan-20	EPI_ISL_243698	A/mute swan/Croatia/42/2017		Croatian Veterinary Institute	Savić, Vladimir
EPI916519	PB1	Croatia	2017-Jan-20	EPI_ISL_243698	A/mute swan/Croatia/42/2017		Croatian Veterinary Institute	Savić, Vladimir
EPI916520	PA	Croatia	2017-Jan-20	EPI_ISL_243698	A/mute swan/Croatia/42/2017		Croatian Veterinary Institute	Savić, Vladimir
EPI916521	NP	Croatia	2017-Jan-20	EPI_ISL_243698	A/mute swan/Croatia/42/2017		Croatian Veterinary Institute	Savić, Vladimir
EPI916522	MP	Croatia	2017-Jan-20	EPI_ISL_243698	A/mute swan/Croatia/42/2017		Croatian Veterinary Institute	Savić, Vladimir
EPI916523	NS	Croatia	2017-Jan-20	EPI_ISL_243698	A/mute swan/Croatia/42/2017		Croatian Veterinary Institute	Savić, Vladimir
EPI931200	HA	Czech Republic	2017-Feb-09	EPI_ISL_250920	A/mute swan/Czech Republic/2031-17/2017 (H5N5)		State Veterinary Institute Prague	Nagy,Alexander
EPI931201	MP	Czech Republic	2017-Feb-09	EPI_ISL_250920	A/mute swan/Czech Republic/2031-17/2017 (H5N5)		State Veterinary Institute Prague	Nagy,Alexander
EPI940483	NA	Czech Republic	2017-Feb-09	EPI_ISL_250920	A/mute swan/Czech Republic/2031-17/2017 (H5N5)		State Veterinary Institute Prague	Nagy,Alexander
EPI954616	NP	Italy	2017-Jan-10	EPI_ISL_255189	A/gadwall/Italy/17VIR133-2/2017	Istituto Zooprofilattico Sperimentale Delle Venezie	Istituto Zooprofilattico Sperimentale Delle Venezie	Zecchin, B.; Fusaro, A.; Milani, A.; Schivo, A.; Salviato, A.; Zamperin, G.; Marciano, S.; Ormelli, S.; Terregino, C.; Monne, I.
EPI954617	NS	Italy	2017-Jan-10	EPI_ISL_255189	A/gadwall/Italy/17VIR133-2/2017	Istituto Zooprofilattico Sperimentale Delle Venezie	Istituto Zooprofilattico Sperimentale Delle Venezie	Zecchin, B.; Fusaro, A.; Milani, A.; Schivo, A.; Salviato, A.; Zamperin, G.; Marciano, S.; Ormelli, S.; Terregino, C.; Monne, I.
EPI954618	MP	Italy	2017-Jan-10	EPI_ISL_255189	A/gadwall/Italy/17VIR133-2/2017	Istituto Zooprofilattico Sperimentale Delle Venezie	Istituto Zooprofilattico Sperimentale Delle Venezie	Zecchin, B.; Fusaro, A.; Milani, A.; Schivo, A.; Salviato, A.; Zamperin, G.; Marciano, S.; Ormelli, S.; Terregino, C.; Monne, I.
EPI954619	PA	Italy	2017-Jan-10	EPI_ISL_255189	A/gadwall/Italy/17VIR133-2/2017	Istituto Zooprofilattico Sperimentale Delle Venezie	Istituto Zooprofilattico Sperimentale Delle Venezie	Zecchin, B.; Fusaro, A.; Milani, A.; Schivo, A.; Salviato, A.; Zamperin, G.; Marciano, S.; Ormelli, S.; Terregino, C.; Monne, I.
EPI954620	PB2	Italy	2017-Jan-10	EPI_ISL_255189	A/gadwall/Italy/17VIR133-2/2017	Istituto Zooprofilattico Sperimentale Delle Venezie	Istituto Zooprofilattico Sperimentale Delle Venezie	Zecchin, B.; Fusaro, A.; Milani, A.; Schivo, A.; Salviato, A.; Zamperin, G.; Marciano, S.; Ormelli, S.; Terregino, C.; Monne, I.
EPI954621	PB1	Italy	2017-Jan-10	EPI_ISL_255189	A/gadwall/Italy/17VIR133-2/2017	Istituto Zooprofilattico Sperimentale Delle Venezie	Istituto Zooprofilattico Sperimentale Delle Venezie	Zecchin, B.; Fusaro, A.; Milani, A.; Schivo, A.; Salviato, A.; Zamperin, G.; Marciano, S.; Ormelli, S.; Terregino, C.; Monne, I.
EPI954622	NA	Italy	2017-Jan-10	EPI_ISL_255189	A/gadwall/Italy/17VIR133-2/2017	Istituto Zooprofilattico Sperimentale Delle Venezie	Istituto Zooprofilattico Sperimentale Delle Venezie	Zecchin, B.; Fusaro, A.; Milani, A.; Schivo, A.; Salviato, A.; Zamperin, G.; Marciano, S.; Ormelli, S.; Terregino, C.; Monne, I.
EPI954623	HA	Italy	2017-Jan-10	EPI_ISL_255189	A/gadwall/Italy/17VIR133-2/2017	Istituto Zooprofilattico Sperimentale Delle Venezie	Istituto Zooprofilattico Sperimentale Delle Venezie	Zecchin, B.; Fusaro, A.; Milani, A.; Schivo, A.; Salviato, A.; Zamperin, G.; Marciano, S.; Ormelli, S.; Terregino, C.; Monne, I.
EPI959438	NP	Poland	2017-Jan-31	EPI_ISL_255917	A/mute swan/Poland/64/2017		National Veterinary Research Institut Poland, PIWet-PIB	Swieton E., Smietanka K.
EPI959439	NS	Poland	2017-Jan-31	EPI_ISL_255917	A/mute swan/Poland/64/2017		National Veterinary Research Institut Poland, PIWet-PIB	Swieton E., Smietanka K.
EPI959440	PA	Poland	2017-Jan-31	EPI_ISL_255917	A/mute swan/Poland/64/2017		National Veterinary Research Institut Poland, PIWet-PIB	Swieton E., Smietanka K.
EPI959441	PB1	Poland	2017-Jan-31	EPI_ISL_255917	A/mute swan/Poland/64/2017		National Veterinary Research Institut Poland, PIWet-PIB	Swieton E., Smietanka K.
EPI959442	PB2	Poland	2017-Jan-31	EPI_ISL_255917	A/mute swan/Poland/64/2017		National Veterinary Research Institut Poland, PIWet-PIB	Swieton E., Smietanka K.
EPI959443	NA	Poland	2017-Jan-31	EPI_ISL_255917	A/mute swan/Poland/64/2017		National Veterinary Research Institut Poland, PIWet-PIB	Swieton E., Smietanka K.
EPI959444	HA	Poland	2017-Jan-31	EPI_ISL_255917	A/mute swan/Poland/64/2017		National Veterinary Research Institut Poland, PIWet-PIB	Swieton E., Smietanka K.
EPI961473	PB2	Russian Federation	2016-Oct-01	EPI_ISL_256301	A/environment/Kamchatka/18/2016		State Research Center of Virology and Biotechnology (VECTOR)	Ivan,Susloparov; Natalya,Goncharova; Natalya,Kolosova; Vasiliy,Marchenko; Alexander,Ryzhikov
EPI961474	PB1	Russian Federation	2016-Oct-01	EPI_ISL_256301	A/environment/Kamchatka/18/2016		State Research Center of Virology and Biotechnology (VECTOR)	Ivan,Susloparov; Natalya,Goncharova; Natalya,Kolosova; Vasiliy,Marchenko; Alexander,Ryzhikov
EPI961476	PA	Russian Federation	2016-Oct-01	EPI_ISL_256301	A/environment/Kamchatka/18/2016		State Research Center of Virology and Biotechnology (VECTOR)	Ivan,Susloparov; Natalya,Goncharova; Natalya,Kolosova; Vasiliy,Marchenko; Alexander,Ryzhikov
EPI961478	HA	Russian Federation	2016-Oct-01	EPI_ISL_256301	A/environment/Kamchatka/18/2016		State Research Center of Virology and Biotechnology (VECTOR)	Ivan,Susloparov; Natalya,Goncharova; Natalya,Kolosova; Vasiliy,Marchenko; Alexander,Ryzhikov
EPI961479	NP	Russian Federation	2016-Oct-01	EPI_ISL_256301	A/environment/Kamchatka/18/2016		State Research Center of Virology and Biotechnology (VECTOR)	Ivan,Susloparov; Natalya,Goncharova; Natalya,Kolosova; Vasiliy,Marchenko; Alexander,Ryzhikov
EPI961480	NA	Russian Federation	2016-Oct-01	EPI_ISL_256301	A/environment/Kamchatka/18/2016		State Research Center of Virology and Biotechnology (VECTOR)	Ivan,Susloparov; Natalya,Goncharova; Natalya,Kolosova; Vasiliy,Marchenko; Alexander,Ryzhikov
EPI961482	MP	Russian Federation	2016-Oct-01	EPI_ISL_256301	A/environment/Kamchatka/18/2016		State Research Center of Virology and Biotechnology (VECTOR)	Ivan,Susloparov; Natalya,Goncharova; Natalya,Kolosova; Vasiliy,Marchenko; Alexander,Ryzhikov
EPI961483	NS	Russian Federation	2016-Oct-01	EPI_ISL_256301	A/environment/Kamchatka/18/2016		State Research Center of Virology and Biotechnology (VECTOR)	Ivan,Susloparov; Natalya,Goncharova; Natalya,Kolosova; Vasiliy,Marchenko; Alexander,Ryzhikov
EPI962067	NP	Hungary	2017-Feb-14	EPI_ISL_256462	A/Mute_swan/Hungary/5879/2017	National Food Chain Safety Office Veterinary Diagnostic Directorate Laboratory for Molecular Biology	Danam.Vet.Molbiol	Adam, Dan
EPI962068	NS	Hungary	2017-Feb-14	EPI_ISL_256462	A/Mute_swan/Hungary/5879/2017	National Food Chain Safety Office Veterinary Diagnostic Directorate Laboratory for Molecular Biology	Danam.Vet.Molbiol	Adam, Dan
EPI962069	MP	Hungary	2017-Feb-14	EPI_ISL_256462	A/Mute_swan/Hungary/5879/2017	National Food Chain Safety Office Veterinary Diagnostic Directorate Laboratory for Molecular Biology	Danam.Vet.Molbiol	Adam, Dan
EPI962070	PA	Hungary	2017-Feb-14	EPI_ISL_256462	A/Mute_swan/Hungary/5879/2017	National Food Chain Safety Office Veterinary Diagnostic Directorate Laboratory for Molecular Biology	Danam.Vet.Molbiol	Adam, Dan
EPI962071	PB2	Hungary	2017-Feb-14	EPI_ISL_256462	A/Mute_swan/Hungary/5879/2017	National Food Chain Safety Office Veterinary Diagnostic Directorate Laboratory for Molecular Biology	Danam.Vet.Molbiol	Adam, Dan
EPI962072	PB1	Hungary	2017-Feb-14	EPI_ISL_256462	A/Mute_swan/Hungary/5879/2017	National Food Chain Safety Office Veterinary Diagnostic Directorate Laboratory for Molecular Biology	Danam.Vet.Molbiol	Adam, Dan
EPI962073	NA	Hungary	2017-Feb-14	EPI_ISL_256462	A/Mute_swan/Hungary/5879/2017	National Food Chain Safety Office Veterinary Diagnostic Directorate Laboratory for Molecular Biology	Danam.Vet.Molbiol	Adam, Dan
EPI962074	HA	Hungary	2017-Feb-14	EPI_ISL_256462	A/Mute_swan/Hungary/5879/2017	National Food Chain Safety Office Veterinary Diagnostic Directorate Laboratory for Molecular Biology	Danam.Vet.Molbiol	Adam, Dan
EPI1087657	PB2	Germany	2017-Feb-06	EPI_ISL_259074	A/common buzzard/Germany-SN/R1117/2017		Friedrich-Loeffler-Institut
EPI975871	HA	Germany	2017-Feb-06	EPI_ISL_259074	A/common buzzard/Germany-SN/R1117/2017		Friedrich-Loeffler-Institut
EPI978608	PB1	Germany	2017-Feb-06	EPI_ISL_259074	A/common buzzard/Germany-SN/R1117/2017		Friedrich-Loeffler-Institut
EPI978609	NS	Germany	2017-Feb-06	EPI_ISL_259074	A/common buzzard/Germany-SN/R1117/2017		Friedrich-Loeffler-Institut
EPI978610	NP	Germany	2017-Feb-06	EPI_ISL_259074	A/common buzzard/Germany-SN/R1117/2017		Friedrich-Loeffler-Institut
EPI978611	MP	Germany	2017-Feb-06	EPI_ISL_259074	A/common buzzard/Germany-SN/R1117/2017		Friedrich-Loeffler-Institut
EPI978868	NA	Germany	2017-Feb-06	EPI_ISL_259074	A/common buzzard/Germany-SN/R1117/2017		Friedrich-Loeffler-Institut
EPI978869	PA	Germany	2017-Feb-06	EPI_ISL_259074	A/common buzzard/Germany-SN/R1117/2017		Friedrich-Loeffler-Institut
EPI1106537	PB2	Germany	2017-Feb-14	EPI_ISL_259525	A/egret/Germany-SH/R1459/2017		Friedrich-Loeffler-Institut
EPI978612	HA	Germany	2017-Feb-14	EPI_ISL_259525	A/egret/Germany-SH/R1459/2017		Friedrich-Loeffler-Institut
EPI981849	PB1	Germany	2017-Feb-14	EPI_ISL_259525	A/egret/Germany-SH/R1459/2017		Friedrich-Loeffler-Institut
EPI987887	PA	Germany	2017-Feb-14	EPI_ISL_259525	A/egret/Germany-SH/R1459/2017		Friedrich-Loeffler-Institut
EPI987888	MP	Germany	2017-Feb-14	EPI_ISL_259525	A/egret/Germany-SH/R1459/2017		Friedrich-Loeffler-Institut
EPI992477	NS	Germany	2017-Feb-14	EPI_ISL_259525	A/egret/Germany-SH/R1459/2017		Friedrich-Loeffler-Institut
EPI992486	NP	Germany	2017-Feb-14	EPI_ISL_259525	A/egret/Germany-SH/R1459/2017		Friedrich-Loeffler-Institut
EPI1001771	NP	Germany	2017-Jan-22	EPI_ISL_260058	A/grey heron/Germany-SN/R572/2017		Friedrich-Loeffler-Institut
EPI1095711	PB2	Germany	2017-Jan-22	EPI_ISL_260058	A/grey heron/Germany-SN/R572/2017		Friedrich-Loeffler-Institut
EPI984996	HA	Germany	2017-Jan-22	EPI_ISL_260058	A/grey heron/Germany-SN/R572/2017		Friedrich-Loeffler-Institut
EPI984998	NA	Germany	2017-Jan-22	EPI_ISL_260058	A/grey heron/Germany-SN/R572/2017		Friedrich-Loeffler-Institut
EPI994065	PB1	Germany	2017-Jan-22	EPI_ISL_260058	A/grey heron/Germany-SN/R572/2017		Friedrich-Loeffler-Institut
EPI994066	NS	Germany	2017-Jan-22	EPI_ISL_260058	A/grey heron/Germany-SN/R572/2017		Friedrich-Loeffler-Institut
EPI999794	PA	Germany	2017-Jan-22	EPI_ISL_260058	A/grey heron/Germany-SN/R572/2017		Friedrich-Loeffler-Institut
EPI999795	MP	Germany	2017-Jan-22	EPI_ISL_260058	A/grey heron/Germany-SN/R572/2017		Friedrich-Loeffler-Institut
EPI1087633	PB2	Germany	2017-Jan-30	EPI_ISL_260059	A/cormorant/Germany-SH/R896/2017		Friedrich-Loeffler-Institut
EPI1088066	PB1	Germany	2017-Jan-30	EPI_ISL_260059	A/cormorant/Germany-SH/R896/2017		Friedrich-Loeffler-Institut
EPI1088067	NP	Germany	2017-Jan-30	EPI_ISL_260059	A/cormorant/Germany-SH/R896/2017		Friedrich-Loeffler-Institut
EPI981846	NA	Germany	2017-Jan-30	EPI_ISL_260059	A/cormorant/Germany-SH/R896/2017		Friedrich-Loeffler-Institut
EPI981847	HA	Germany	2017-Jan-30	EPI_ISL_260059	A/cormorant/Germany-SH/R896/2017		Friedrich-Loeffler-Institut
EPI990100	PA	Germany	2017-Jan-30	EPI_ISL_260059	A/cormorant/Germany-SH/R896/2017		Friedrich-Loeffler-Institut
EPI995482	NS	Germany	2017-Jan-30	EPI_ISL_260059	A/cormorant/Germany-SH/R896/2017		Friedrich-Loeffler-Institut
EPI995483	MP	Germany	2017-Jan-30	EPI_ISL_260059	A/cormorant/Germany-SH/R896/2017		Friedrich-Loeffler-Institut
EPI986359	PB2	Croatia	2017-Mar-07	EPI_ISL_261332	A/chicken/Croatia/104/2017		Croatian Veterinary Institute	Savić, Vladimir
EPI986360	PB1	Croatia	2017-Mar-07	EPI_ISL_261332	A/chicken/Croatia/104/2017		Croatian Veterinary Institute	Savić, Vladimir
EPI986361	PA	Croatia	2017-Mar-07	EPI_ISL_261332	A/chicken/Croatia/104/2017		Croatian Veterinary Institute	Savić, Vladimir
EPI986362	HA	Croatia	2017-Mar-07	EPI_ISL_261332	A/chicken/Croatia/104/2017		Croatian Veterinary Institute	Savić, Vladimir
EPI986363	NP	Croatia	2017-Mar-07	EPI_ISL_261332	A/chicken/Croatia/104/2017		Croatian Veterinary Institute	Savić, Vladimir
EPI986364	NA	Croatia	2017-Mar-07	EPI_ISL_261332	A/chicken/Croatia/104/2017		Croatian Veterinary Institute	Savić, Vladimir
EPI986365	MP	Croatia	2017-Mar-07	EPI_ISL_261332	A/chicken/Croatia/104/2017		Croatian Veterinary Institute	Savić, Vladimir
EPI986366	NS	Croatia	2017-Mar-07	EPI_ISL_261332	A/chicken/Croatia/104/2017		Croatian Veterinary Institute	Savić, Vladimir
EPI990771	NP	Germany	2016-Dec-27	EPI_ISL_262056	A/greylag goose/Germany-NI/AR11353-L02142/2016		Friedrich-Loeffler-Institut
EPI990772	NS	Germany	2016-Dec-27	EPI_ISL_262056	A/greylag goose/Germany-NI/AR11353-L02142/2016		Friedrich-Loeffler-Institut
EPI990773	MP	Germany	2016-Dec-27	EPI_ISL_262056	A/greylag goose/Germany-NI/AR11353-L02142/2016		Friedrich-Loeffler-Institut
EPI990774	PA	Germany	2016-Dec-27	EPI_ISL_262056	A/greylag goose/Germany-NI/AR11353-L02142/2016		Friedrich-Loeffler-Institut
EPI990775	PB2	Germany	2016-Dec-27	EPI_ISL_262056	A/greylag goose/Germany-NI/AR11353-L02142/2016		Friedrich-Loeffler-Institut
EPI990776	PB1	Germany	2016-Dec-27	EPI_ISL_262056	A/greylag goose/Germany-NI/AR11353-L02142/2016		Friedrich-Loeffler-Institut
EPI990777	NA	Germany	2016-Dec-27	EPI_ISL_262056	A/greylag goose/Germany-NI/AR11353-L02142/2016		Friedrich-Loeffler-Institut
EPI990778	HA	Germany	2016-Dec-27	EPI_ISL_262056	A/greylag goose/Germany-NI/AR11353-L02142/2016		Friedrich-Loeffler-Institut
EPI1021137	HA	Czech Republic	2017-Feb-14	EPI_ISL_268981	A/spot-billed pelican/Czech Republic/2270-17/2017 (H5N5)	State Veterinary Institute Prague	State Veterinary Institute Prague	Nagy,A
EPI1117250	PB2	Netherlands	2016-Nov-14	EPI_ISL_287564	A/T_Dk/NL-Werkendam/16014159-001/2016	Wageningen Bioveterinary Research	Wageningen Bioveterinary Research	Beerens, Nancy; Heutink, Rene; Harders, Frank; Verschuren-Pritz, Sylvia; Bossers, Alex; Koch, Guus; Bergervoet, Saskia
EPI1117251	PB1	Netherlands	2016-Nov-14	EPI_ISL_287564	A/T_Dk/NL-Werkendam/16014159-001/2016	Wageningen Bioveterinary Research	Wageningen Bioveterinary Research	Beerens, Nancy; Heutink, Rene; Harders, Frank; Verschuren-Pritz, Sylvia; Bossers, Alex; Koch, Guus; Bergervoet, Saskia
EPI1117252	PA	Netherlands	2016-Nov-14	EPI_ISL_287564	A/T_Dk/NL-Werkendam/16014159-001/2016	Wageningen Bioveterinary Research	Wageningen Bioveterinary Research	Beerens, Nancy; Heutink, Rene; Harders, Frank; Verschuren-Pritz, Sylvia; Bossers, Alex; Koch, Guus; Bergervoet, Saskia
EPI1117253	HA	Netherlands	2016-Nov-14	EPI_ISL_287564	A/T_Dk/NL-Werkendam/16014159-001/2016	Wageningen Bioveterinary Research	Wageningen Bioveterinary Research	Beerens, Nancy; Heutink, Rene; Harders, Frank; Verschuren-Pritz, Sylvia; Bossers, Alex; Koch, Guus; Bergervoet, Saskia
EPI1117254	NP	Netherlands	2016-Nov-14	EPI_ISL_287564	A/T_Dk/NL-Werkendam/16014159-001/2016	Wageningen Bioveterinary Research	Wageningen Bioveterinary Research	Beerens, Nancy; Heutink, Rene; Harders, Frank; Verschuren-Pritz, Sylvia; Bossers, Alex; Koch, Guus; Bergervoet, Saskia
EPI1117255	NA	Netherlands	2016-Nov-14	EPI_ISL_287564	A/T_Dk/NL-Werkendam/16014159-001/2016	Wageningen Bioveterinary Research	Wageningen Bioveterinary Research	Beerens, Nancy; Heutink, Rene; Harders, Frank; Verschuren-Pritz, Sylvia; Bossers, Alex; Koch, Guus; Bergervoet, Saskia
EPI1117256	MP	Netherlands	2016-Nov-14	EPI_ISL_287564	A/T_Dk/NL-Werkendam/16014159-001/2016	Wageningen Bioveterinary Research	Wageningen Bioveterinary Research	Beerens, Nancy; Heutink, Rene; Harders, Frank; Verschuren-Pritz, Sylvia; Bossers, Alex; Koch, Guus; Bergervoet, Saskia
EPI1117257	NS	Netherlands	2016-Nov-14	EPI_ISL_287564	A/T_Dk/NL-Werkendam/16014159-001/2016	Wageningen Bioveterinary Research	Wageningen Bioveterinary Research	Beerens, Nancy; Heutink, Rene; Harders, Frank; Verschuren-Pritz, Sylvia; Bossers, Alex; Koch, Guus; Bergervoet, Saskia
EPI1117258	PB2	Netherlands	2016-Dec-13	EPI_ISL_287565	A/M_Swan/NL-Groningen/16015826-001/2016	Wageningen Bioveterinary Research	Wageningen Bioveterinary Research	Beerens, Nancy; Heutink, Rene; Harders, Frank; Verschuren-Pritz, Sylvia; Bossers, Alex; Koch, Guus; Bergervoet, Saskia
EPI1117259	PB1	Netherlands	2016-Dec-13	EPI_ISL_287565	A/M_Swan/NL-Groningen/16015826-001/2016	Wageningen Bioveterinary Research	Wageningen Bioveterinary Research	Beerens, Nancy; Heutink, Rene; Harders, Frank; Verschuren-Pritz, Sylvia; Bossers, Alex; Koch, Guus; Bergervoet, Saskia
EPI1117260	PA	Netherlands	2016-Dec-13	EPI_ISL_287565	A/M_Swan/NL-Groningen/16015826-001/2016	Wageningen Bioveterinary Research	Wageningen Bioveterinary Research	Beerens, Nancy; Heutink, Rene; Harders, Frank; Verschuren-Pritz, Sylvia; Bossers, Alex; Koch, Guus; Bergervoet, Saskia
EPI1117261	HA	Netherlands	2016-Dec-13	EPI_ISL_287565	A/M_Swan/NL-Groningen/16015826-001/2016	Wageningen Bioveterinary Research	Wageningen Bioveterinary Research	Beerens, Nancy; Heutink, Rene; Harders, Frank; Verschuren-Pritz, Sylvia; Bossers, Alex; Koch, Guus; Bergervoet, Saskia
EPI1117262	NP	Netherlands	2016-Dec-13	EPI_ISL_287565	A/M_Swan/NL-Groningen/16015826-001/2016	Wageningen Bioveterinary Research	Wageningen Bioveterinary Research	Beerens, Nancy; Heutink, Rene; Harders, Frank; Verschuren-Pritz, Sylvia; Bossers, Alex; Koch, Guus; Bergervoet, Saskia
EPI1117263	NA	Netherlands	2016-Dec-13	EPI_ISL_287565	A/M_Swan/NL-Groningen/16015826-001/2016	Wageningen Bioveterinary Research	Wageningen Bioveterinary Research	Beerens, Nancy; Heutink, Rene; Harders, Frank; Verschuren-Pritz, Sylvia; Bossers, Alex; Koch, Guus; Bergervoet, Saskia
EPI1117264	MP	Netherlands	2016-Dec-13	EPI_ISL_287565	A/M_Swan/NL-Groningen/16015826-001/2016	Wageningen Bioveterinary Research	Wageningen Bioveterinary Research	Beerens, Nancy; Heutink, Rene; Harders, Frank; Verschuren-Pritz, Sylvia; Bossers, Alex; Koch, Guus; Bergervoet, Saskia
EPI1117265	NS	Netherlands	2016-Dec-13	EPI_ISL_287565	A/M_Swan/NL-Groningen/16015826-001/2016	Wageningen Bioveterinary Research	Wageningen Bioveterinary Research	Beerens, Nancy; Heutink, Rene; Harders, Frank; Verschuren-Pritz, Sylvia; Bossers, Alex; Koch, Guus; Bergervoet, Saskia
EPI1123246	NP	Netherlands	2017-May-22	EPI_ISL_288411	A/Go/NL-Utrecht/17006881-001/2017	Wageningen Bioveterinary Research	Wageningen Bioveterinary Research	Beerens, Nancy; Heutink, Rene; Harders, Frank; Verschuren-Pritz, Sylvia; Bossers, Alex; Koch, Guus; Bergervoet, Saskia
EPI1123247	NS	Netherlands	2017-May-22	EPI_ISL_288411	A/Go/NL-Utrecht/17006881-001/2017	Wageningen Bioveterinary Research	Wageningen Bioveterinary Research	Beerens, Nancy; Heutink, Rene; Harders, Frank; Verschuren-Pritz, Sylvia; Bossers, Alex; Koch, Guus; Bergervoet, Saskia
EPI1123248	MP	Netherlands	2017-May-22	EPI_ISL_288411	A/Go/NL-Utrecht/17006881-001/2017	Wageningen Bioveterinary Research	Wageningen Bioveterinary Research	Beerens, Nancy; Heutink, Rene; Harders, Frank; Verschuren-Pritz, Sylvia; Bossers, Alex; Koch, Guus; Bergervoet, Saskia
EPI1123249	PA	Netherlands	2017-May-22	EPI_ISL_288411	A/Go/NL-Utrecht/17006881-001/2017	Wageningen Bioveterinary Research	Wageningen Bioveterinary Research	Beerens, Nancy; Heutink, Rene; Harders, Frank; Verschuren-Pritz, Sylvia; Bossers, Alex; Koch, Guus; Bergervoet, Saskia
EPI1123250	PB2	Netherlands	2017-May-22	EPI_ISL_288411	A/Go/NL-Utrecht/17006881-001/2017	Wageningen Bioveterinary Research	Wageningen Bioveterinary Research	Beerens, Nancy; Heutink, Rene; Harders, Frank; Verschuren-Pritz, Sylvia; Bossers, Alex; Koch, Guus; Bergervoet, Saskia
EPI1123251	PB1	Netherlands	2017-May-22	EPI_ISL_288411	A/Go/NL-Utrecht/17006881-001/2017	Wageningen Bioveterinary Research	Wageningen Bioveterinary Research	Beerens, Nancy; Heutink, Rene; Harders, Frank; Verschuren-Pritz, Sylvia; Bossers, Alex; Koch, Guus; Bergervoet, Saskia
EPI1123252	NA	Netherlands	2017-May-22	EPI_ISL_288411	A/Go/NL-Utrecht/17006881-001/2017	Wageningen Bioveterinary Research	Wageningen Bioveterinary Research	Beerens, Nancy; Heutink, Rene; Harders, Frank; Verschuren-Pritz, Sylvia; Bossers, Alex; Koch, Guus; Bergervoet, Saskia
EPI1123253	HA	Netherlands	2017-May-22	EPI_ISL_288411	A/Go/NL-Utrecht/17006881-001/2017	Wageningen Bioveterinary Research	Wageningen Bioveterinary Research	Beerens, Nancy; Heutink, Rene; Harders, Frank; Verschuren-Pritz, Sylvia; Bossers, Alex; Koch, Guus; Bergervoet, Saskia
EPI1927704	MP	Kazakhstan	2020-Sep-19	EPI_ISL_2932616	A/chicken/Kazakhstan/12-20-B-Talg-45/2020	National Veterinary Reference Center	National Center of Biotechnology Republic of Kazakhstan	Asylulan,Amirgazin; Alexandr,Shevtsov; Karibayev,Talgat; Tashkenbayev,Arman; Suraganova,Fariza; Kozhakhmetova,Tamila
EPI1184933	PB2	Poland	2017-Feb-02	EPI_ISL_300746	A/swan/Poland/81/2017		National Veterinary Research Institut Poland, PIWet-PIB	Swieton E., Smietanka K.
EPI1184950	PB1	Poland	2017-Feb-02	EPI_ISL_300746	A/swan/Poland/81/2017		National Veterinary Research Institut Poland, PIWet-PIB	Swieton E., Smietanka K.
EPI1185042	PA	Poland	2017-Feb-02	EPI_ISL_300746	A/swan/Poland/81/2017		National Veterinary Research Institut Poland, PIWet-PIB	Swieton E., Smietanka K.
EPI1185043	HA	Poland	2017-Feb-02	EPI_ISL_300746	A/swan/Poland/81/2017		National Veterinary Research Institut Poland, PIWet-PIB	Swieton E., Smietanka K.
EPI1185044	NP	Poland	2017-Feb-02	EPI_ISL_300746	A/swan/Poland/81/2017		National Veterinary Research Institut Poland, PIWet-PIB	Swieton E., Smietanka K.
EPI1185045	MP	Poland	2017-Feb-02	EPI_ISL_300746	A/swan/Poland/81/2017		National Veterinary Research Institut Poland, PIWet-PIB	Swieton E., Smietanka K.
EPI1185046	NS	Poland	2017-Feb-02	EPI_ISL_300746	A/swan/Poland/81/2017		National Veterinary Research Institut Poland, PIWet-PIB	Swieton E., Smietanka K.
EPI1185047	NA	Poland	2017-Feb-02	EPI_ISL_300746	A/swan/Poland/81/2017		National Veterinary Research Institut Poland, PIWet-PIB	Swieton E., Smietanka K.
EPI1883398	NP	Bulgaria	2021-Mar-30	EPI_ISL_3102054	A/European_herring_gull/Bulgaria/222_21VIR4270-1/2021	Istituto Zooprofilattico Sperimentale delle Venezie, EU/OIE/Reference Laboratory and FAO Reference Centre for AI and ND	Istituto Zooprofilattico Sperimentale Delle Venezie	Goujgoulova, G.; Slavcheva, I.; Zecchin, B.; Fusaro, A.; Milani, A.; Schivo, A.; Salviato, A.; Giussani, E.; Monne, I.; Terregino, C.
EPI1883399	NS	Bulgaria	2021-Mar-30	EPI_ISL_3102054	A/European_herring_gull/Bulgaria/222_21VIR4270-1/2021	Istituto Zooprofilattico Sperimentale delle Venezie, EU/OIE/Reference Laboratory and FAO Reference Centre for AI and ND	Istituto Zooprofilattico Sperimentale Delle Venezie	Goujgoulova, G.; Slavcheva, I.; Zecchin, B.; Fusaro, A.; Milani, A.; Schivo, A.; Salviato, A.; Giussani, E.; Monne, I.; Terregino, C.
EPI1883400	MP	Bulgaria	2021-Mar-30	EPI_ISL_3102054	A/European_herring_gull/Bulgaria/222_21VIR4270-1/2021	Istituto Zooprofilattico Sperimentale delle Venezie, EU/OIE/Reference Laboratory and FAO Reference Centre for AI and ND	Istituto Zooprofilattico Sperimentale Delle Venezie	Goujgoulova, G.; Slavcheva, I.; Zecchin, B.; Fusaro, A.; Milani, A.; Schivo, A.; Salviato, A.; Giussani, E.; Monne, I.; Terregino, C.
EPI1883401	PA	Bulgaria	2021-Mar-30	EPI_ISL_3102054	A/European_herring_gull/Bulgaria/222_21VIR4270-1/2021	Istituto Zooprofilattico Sperimentale delle Venezie, EU/OIE/Reference Laboratory and FAO Reference Centre for AI and ND	Istituto Zooprofilattico Sperimentale Delle Venezie	Goujgoulova, G.; Slavcheva, I.; Zecchin, B.; Fusaro, A.; Milani, A.; Schivo, A.; Salviato, A.; Giussani, E.; Monne, I.; Terregino, C.
EPI1883402	PB2	Bulgaria	2021-Mar-30	EPI_ISL_3102054	A/European_herring_gull/Bulgaria/222_21VIR4270-1/2021	Istituto Zooprofilattico Sperimentale delle Venezie, EU/OIE/Reference Laboratory and FAO Reference Centre for AI and ND	Istituto Zooprofilattico Sperimentale Delle Venezie	Goujgoulova, G.; Slavcheva, I.; Zecchin, B.; Fusaro, A.; Milani, A.; Schivo, A.; Salviato, A.; Giussani, E.; Monne, I.; Terregino, C.
EPI1883403	PB1	Bulgaria	2021-Mar-30	EPI_ISL_3102054	A/European_herring_gull/Bulgaria/222_21VIR4270-1/2021	Istituto Zooprofilattico Sperimentale delle Venezie, EU/OIE/Reference Laboratory and FAO Reference Centre for AI and ND	Istituto Zooprofilattico Sperimentale Delle Venezie	Goujgoulova, G.; Slavcheva, I.; Zecchin, B.; Fusaro, A.; Milani, A.; Schivo, A.; Salviato, A.; Giussani, E.; Monne, I.; Terregino, C.
EPI1883404	NA	Bulgaria	2021-Mar-30	EPI_ISL_3102054	A/European_herring_gull/Bulgaria/222_21VIR4270-1/2021	Istituto Zooprofilattico Sperimentale delle Venezie, EU/OIE/Reference Laboratory and FAO Reference Centre for AI and ND	Istituto Zooprofilattico Sperimentale Delle Venezie	Goujgoulova, G.; Slavcheva, I.; Zecchin, B.; Fusaro, A.; Milani, A.; Schivo, A.; Salviato, A.; Giussani, E.; Monne, I.; Terregino, C.
EPI1883405	HA	Bulgaria	2021-Mar-30	EPI_ISL_3102054	A/European_herring_gull/Bulgaria/222_21VIR4270-1/2021	Istituto Zooprofilattico Sperimentale delle Venezie, EU/OIE/Reference Laboratory and FAO Reference Centre for AI and ND	Istituto Zooprofilattico Sperimentale Delle Venezie	Goujgoulova, G.; Slavcheva, I.; Zecchin, B.; Fusaro, A.; Milani, A.; Schivo, A.; Salviato, A.; Giussani, E.; Monne, I.; Terregino, C.
EPI1883406	NP	Bulgaria	2021-Mar-30	EPI_ISL_3102055	A/grey_heron/Bulgaria/223_21VIR4270-2/2021	Istituto Zooprofilattico Sperimentale delle Venezie, EU/OIE/Reference Laboratory and FAO Reference Centre for AI and ND	Istituto Zooprofilattico Sperimentale Delle Venezie	Goujgoulova, G.; Slavcheva, I.; Zecchin, B.; Fusaro, A.; Milani, A.; Schivo, A.; Salviato, A.; Giussani, E.; Monne, I.; Terregino, C.
EPI1883407	NS	Bulgaria	2021-Mar-30	EPI_ISL_3102055	A/grey_heron/Bulgaria/223_21VIR4270-2/2021	Istituto Zooprofilattico Sperimentale delle Venezie, EU/OIE/Reference Laboratory and FAO Reference Centre for AI and ND	Istituto Zooprofilattico Sperimentale Delle Venezie	Goujgoulova, G.; Slavcheva, I.; Zecchin, B.; Fusaro, A.; Milani, A.; Schivo, A.; Salviato, A.; Giussani, E.; Monne, I.; Terregino, C.
EPI1883408	MP	Bulgaria	2021-Mar-30	EPI_ISL_3102055	A/grey_heron/Bulgaria/223_21VIR4270-2/2021	Istituto Zooprofilattico Sperimentale delle Venezie, EU/OIE/Reference Laboratory and FAO Reference Centre for AI and ND	Istituto Zooprofilattico Sperimentale Delle Venezie	Goujgoulova, G.; Slavcheva, I.; Zecchin, B.; Fusaro, A.; Milani, A.; Schivo, A.; Salviato, A.; Giussani, E.; Monne, I.; Terregino, C.
EPI1883409	PA	Bulgaria	2021-Mar-30	EPI_ISL_3102055	A/grey_heron/Bulgaria/223_21VIR4270-2/2021	Istituto Zooprofilattico Sperimentale delle Venezie, EU/OIE/Reference Laboratory and FAO Reference Centre for AI and ND	Istituto Zooprofilattico Sperimentale Delle Venezie	Goujgoulova, G.; Slavcheva, I.; Zecchin, B.; Fusaro, A.; Milani, A.; Schivo, A.; Salviato, A.; Giussani, E.; Monne, I.; Terregino, C.
EPI1883410	PB2	Bulgaria	2021-Mar-30	EPI_ISL_3102055	A/grey_heron/Bulgaria/223_21VIR4270-2/2021	Istituto Zooprofilattico Sperimentale delle Venezie, EU/OIE/Reference Laboratory and FAO Reference Centre for AI and ND	Istituto Zooprofilattico Sperimentale Delle Venezie	Goujgoulova, G.; Slavcheva, I.; Zecchin, B.; Fusaro, A.; Milani, A.; Schivo, A.; Salviato, A.; Giussani, E.; Monne, I.; Terregino, C.
EPI1883411	PB1	Bulgaria	2021-Mar-30	EPI_ISL_3102055	A/grey_heron/Bulgaria/223_21VIR4270-2/2021	Istituto Zooprofilattico Sperimentale delle Venezie, EU/OIE/Reference Laboratory and FAO Reference Centre for AI and ND	Istituto Zooprofilattico Sperimentale Delle Venezie	Goujgoulova, G.; Slavcheva, I.; Zecchin, B.; Fusaro, A.; Milani, A.; Schivo, A.; Salviato, A.; Giussani, E.; Monne, I.; Terregino, C.
EPI1883412	NA	Bulgaria	2021-Mar-30	EPI_ISL_3102055	A/grey_heron/Bulgaria/223_21VIR4270-2/2021	Istituto Zooprofilattico Sperimentale delle Venezie, EU/OIE/Reference Laboratory and FAO Reference Centre for AI and ND	Istituto Zooprofilattico Sperimentale Delle Venezie	Goujgoulova, G.; Slavcheva, I.; Zecchin, B.; Fusaro, A.; Milani, A.; Schivo, A.; Salviato, A.; Giussani, E.; Monne, I.; Terregino, C.
EPI1883413	HA	Bulgaria	2021-Mar-30	EPI_ISL_3102055	A/grey_heron/Bulgaria/223_21VIR4270-2/2021	Istituto Zooprofilattico Sperimentale delle Venezie, EU/OIE/Reference Laboratory and FAO Reference Centre for AI and ND	Istituto Zooprofilattico Sperimentale Delle Venezie	Goujgoulova, G.; Slavcheva, I.; Zecchin, B.; Fusaro, A.; Milani, A.; Schivo, A.; Salviato, A.; Giussani, E.; Monne, I.; Terregino, C.
EPI1883614	NP	Romania	2021-Apr-08	EPI_ISL_3102081	A/mute_swan/Romania/11981-1_21VIR3163-5/2021	Istituto Zooprofilattico Sperimentale delle Venezie, EU/OIE/Reference Laboratory and FAO Reference Centre for AI and ND	Istituto Zooprofilattico Sperimentale Delle Venezie	Onita, I.; Neicut, A.; Raluca, B.; Razvan, M.; Florica, B.; Zecchin, B.; Fusaro, A.; Giussani, E.; Schivo, A.; Salviato, A.; Monne, I.; Terregino, C.
EPI1883615	NS	Romania	2021-Apr-08	EPI_ISL_3102081	A/mute_swan/Romania/11981-1_21VIR3163-5/2021	Istituto Zooprofilattico Sperimentale delle Venezie, EU/OIE/Reference Laboratory and FAO Reference Centre for AI and ND	Istituto Zooprofilattico Sperimentale Delle Venezie	Onita, I.; Neicut, A.; Raluca, B.; Razvan, M.; Florica, B.; Zecchin, B.; Fusaro, A.; Giussani, E.; Schivo, A.; Salviato, A.; Monne, I.; Terregino, C.
EPI1883616	MP	Romania	2021-Apr-08	EPI_ISL_3102081	A/mute_swan/Romania/11981-1_21VIR3163-5/2021	Istituto Zooprofilattico Sperimentale delle Venezie, EU/OIE/Reference Laboratory and FAO Reference Centre for AI and ND	Istituto Zooprofilattico Sperimentale Delle Venezie	Onita, I.; Neicut, A.; Raluca, B.; Razvan, M.; Florica, B.; Zecchin, B.; Fusaro, A.; Giussani, E.; Schivo, A.; Salviato, A.; Monne, I.; Terregino, C.
EPI1883617	PA	Romania	2021-Apr-08	EPI_ISL_3102081	A/mute_swan/Romania/11981-1_21VIR3163-5/2021	Istituto Zooprofilattico Sperimentale delle Venezie, EU/OIE/Reference Laboratory and FAO Reference Centre for AI and ND	Istituto Zooprofilattico Sperimentale Delle Venezie	Onita, I.; Neicut, A.; Raluca, B.; Razvan, M.; Florica, B.; Zecchin, B.; Fusaro, A.; Giussani, E.; Schivo, A.; Salviato, A.; Monne, I.; Terregino, C.
EPI1883618	PB2	Romania	2021-Apr-08	EPI_ISL_3102081	A/mute_swan/Romania/11981-1_21VIR3163-5/2021	Istituto Zooprofilattico Sperimentale delle Venezie, EU/OIE/Reference Laboratory and FAO Reference Centre for AI and ND	Istituto Zooprofilattico Sperimentale Delle Venezie	Onita, I.; Neicut, A.; Raluca, B.; Razvan, M.; Florica, B.; Zecchin, B.; Fusaro, A.; Giussani, E.; Schivo, A.; Salviato, A.; Monne, I.; Terregino, C.
EPI1883619	PB1	Romania	2021-Apr-08	EPI_ISL_3102081	A/mute_swan/Romania/11981-1_21VIR3163-5/2021	Istituto Zooprofilattico Sperimentale delle Venezie, EU/OIE/Reference Laboratory and FAO Reference Centre for AI and ND	Istituto Zooprofilattico Sperimentale Delle Venezie	Onita, I.; Neicut, A.; Raluca, B.; Razvan, M.; Florica, B.; Zecchin, B.; Fusaro, A.; Giussani, E.; Schivo, A.; Salviato, A.; Monne, I.; Terregino, C.
EPI1883620	NA	Romania	2021-Apr-08	EPI_ISL_3102081	A/mute_swan/Romania/11981-1_21VIR3163-5/2021	Istituto Zooprofilattico Sperimentale delle Venezie, EU/OIE/Reference Laboratory and FAO Reference Centre for AI and ND	Istituto Zooprofilattico Sperimentale Delle Venezie	Onita, I.; Neicut, A.; Raluca, B.; Razvan, M.; Florica, B.; Zecchin, B.; Fusaro, A.; Giussani, E.; Schivo, A.; Salviato, A.; Monne, I.; Terregino, C.
EPI1883621	HA	Romania	2021-Apr-08	EPI_ISL_3102081	A/mute_swan/Romania/11981-1_21VIR3163-5/2021	Istituto Zooprofilattico Sperimentale delle Venezie, EU/OIE/Reference Laboratory and FAO Reference Centre for AI and ND	Istituto Zooprofilattico Sperimentale Delle Venezie	Onita, I.; Neicut, A.; Raluca, B.; Razvan, M.; Florica, B.; Zecchin, B.; Fusaro, A.; Giussani, E.; Schivo, A.; Salviato, A.; Monne, I.; Terregino, C.
EPI1883981	NS	Hungary	2021-Mar-08	EPI_ISL_3135926	A/eagle/Hungary/8569/2021 (H5N5)	National Food Chain Safety Office Veterinary Diagnostic Directorate Laboratory for Molecular Biology	National Food Chain Safety Office, Hungary	Katalin,Szentpáli-Gavallér;Ádám,Bálint;Krisztina,Ursu;Péter,Malik
EPI1883982	PB2	Hungary	2021-Mar-08	EPI_ISL_3135926	A/eagle/Hungary/8569/2021 (H5N5)	National Food Chain Safety Office Veterinary Diagnostic Directorate Laboratory for Molecular Biology	National Food Chain Safety Office, Hungary	Katalin,Szentpáli-Gavallér;Ádám,Bálint;Krisztina,Ursu;Péter,Malik
EPI1883983	PA	Hungary	2021-Mar-08	EPI_ISL_3135926	A/eagle/Hungary/8569/2021 (H5N5)	National Food Chain Safety Office Veterinary Diagnostic Directorate Laboratory for Molecular Biology	National Food Chain Safety Office, Hungary	Katalin,Szentpáli-Gavallér;Ádám,Bálint;Krisztina,Ursu;Péter,Malik
EPI1883984	HA	Hungary	2021-Mar-08	EPI_ISL_3135926	A/eagle/Hungary/8569/2021 (H5N5)	National Food Chain Safety Office Veterinary Diagnostic Directorate Laboratory for Molecular Biology	National Food Chain Safety Office, Hungary	Katalin,Szentpáli-Gavallér;Ádám,Bálint;Krisztina,Ursu;Péter,Malik
EPI1883985	NP	Hungary	2021-Mar-08	EPI_ISL_3135926	A/eagle/Hungary/8569/2021 (H5N5)	National Food Chain Safety Office Veterinary Diagnostic Directorate Laboratory for Molecular Biology	National Food Chain Safety Office, Hungary	Katalin,Szentpáli-Gavallér;Ádám,Bálint;Krisztina,Ursu;Péter,Malik
EPI1883986	NA	Hungary	2021-Mar-08	EPI_ISL_3135926	A/eagle/Hungary/8569/2021 (H5N5)	National Food Chain Safety Office Veterinary Diagnostic Directorate Laboratory for Molecular Biology	National Food Chain Safety Office, Hungary	Katalin,Szentpáli-Gavallér;Ádám,Bálint;Krisztina,Ursu;Péter,Malik
EPI1883987	MP	Hungary	2021-Mar-08	EPI_ISL_3135926	A/eagle/Hungary/8569/2021 (H5N5)	National Food Chain Safety Office Veterinary Diagnostic Directorate Laboratory for Molecular Biology	National Food Chain Safety Office, Hungary	Katalin,Szentpáli-Gavallér;Ádám,Bálint;Krisztina,Ursu;Péter,Malik
EPI1883988	NS	Hungary	2021-Mar-08	EPI_ISL_3135926	A/eagle/Hungary/8569/2021 (H5N5)	National Food Chain Safety Office Veterinary Diagnostic Directorate Laboratory for Molecular Biology	National Food Chain Safety Office, Hungary	Katalin,Szentpáli-Gavallér;Ádám,Bálint;Krisztina,Ursu;Péter,Malik
EPI1883997	PB1	Hungary	2021-Mar-08	EPI_ISL_3135926	A/eagle/Hungary/8569/2021 (H5N5)	National Food Chain Safety Office Veterinary Diagnostic Directorate Laboratory for Molecular Biology	National Food Chain Safety Office, Hungary	Katalin,Szentpáli-Gavallér;Ádám,Bálint;Krisztina,Ursu;Péter,Malik
EPI1884065	PB2	Sweden	2021-Jul-06	EPI_ISL_3143954	A/whooper swan/Sweden/SVA2100329SZ0210/FB0001277/H-2021	National Veterinary Institute, SVA	National Veterinary Institute
EPI1884066	PB1	Sweden	2021-Jul-06	EPI_ISL_3143954	A/whooper swan/Sweden/SVA2100329SZ0210/FB0001277/H-2021	National Veterinary Institute, SVA	National Veterinary Institute
EPI1884067	PA	Sweden	2021-Jul-06	EPI_ISL_3143954	A/whooper swan/Sweden/SVA2100329SZ0210/FB0001277/H-2021	National Veterinary Institute, SVA	National Veterinary Institute
EPI1884068	HA	Sweden	2021-Jul-06	EPI_ISL_3143954	A/whooper swan/Sweden/SVA2100329SZ0210/FB0001277/H-2021	National Veterinary Institute, SVA	National Veterinary Institute
EPI1884069	NP	Sweden	2021-Jul-06	EPI_ISL_3143954	A/whooper swan/Sweden/SVA2100329SZ0210/FB0001277/H-2021	National Veterinary Institute, SVA	National Veterinary Institute
EPI1884070	NA	Sweden	2021-Jul-06	EPI_ISL_3143954	A/whooper swan/Sweden/SVA2100329SZ0210/FB0001277/H-2021	National Veterinary Institute, SVA	National Veterinary Institute
EPI1884071	MP	Sweden	2021-Jul-06	EPI_ISL_3143954	A/whooper swan/Sweden/SVA2100329SZ0210/FB0001277/H-2021	National Veterinary Institute, SVA	National Veterinary Institute
EPI1884072	NS	Sweden	2021-Jul-06	EPI_ISL_3143954	A/whooper swan/Sweden/SVA2100329SZ0210/FB0001277/H-2021	National Veterinary Institute, SVA	National Veterinary Institute
EPI1884824	PB2	Sweden	2021-Mar-30	EPI_ISL_3294584	A/Mute Swan/Sweden/SVA210330SZ0417/FB001305/D-2021	National Veterinary Institute, SVA	National Veterinary Institute
EPI1884825	PB1	Sweden	2021-Mar-30	EPI_ISL_3294584	A/Mute Swan/Sweden/SVA210330SZ0417/FB001305/D-2021	National Veterinary Institute, SVA	National Veterinary Institute
EPI1884826	PA	Sweden	2021-Mar-30	EPI_ISL_3294584	A/Mute Swan/Sweden/SVA210330SZ0417/FB001305/D-2021	National Veterinary Institute, SVA	National Veterinary Institute
EPI1884827	HA	Sweden	2021-Mar-30	EPI_ISL_3294584	A/Mute Swan/Sweden/SVA210330SZ0417/FB001305/D-2021	National Veterinary Institute, SVA	National Veterinary Institute
EPI1884828	NP	Sweden	2021-Mar-30	EPI_ISL_3294584	A/Mute Swan/Sweden/SVA210330SZ0417/FB001305/D-2021	National Veterinary Institute, SVA	National Veterinary Institute
EPI1884829	NA	Sweden	2021-Mar-30	EPI_ISL_3294584	A/Mute Swan/Sweden/SVA210330SZ0417/FB001305/D-2021	National Veterinary Institute, SVA	National Veterinary Institute
EPI1884830	MP	Sweden	2021-Mar-30	EPI_ISL_3294584	A/Mute Swan/Sweden/SVA210330SZ0417/FB001305/D-2021	National Veterinary Institute, SVA	National Veterinary Institute
EPI1884831	NS	Sweden	2021-Mar-30	EPI_ISL_3294584	A/Mute Swan/Sweden/SVA210330SZ0417/FB001305/D-2021	National Veterinary Institute, SVA	National Veterinary Institute
EPI1319358	NA	Russian Federation	2017-Sep-03	EPI_ISL_331295	A/teal/Chany/324/2017		Research Institute of Experimental and Clinical Medicine	Sharshov, K.; Sobolev, I.; Kurskaya, O.; Li, X.; Alekseev, A.; Alikina, T.; Kabilov, M.; Shestopalov, A.
EPI1319361	PA	Russian Federation	2017-Sep-03	EPI_ISL_331295	A/teal/Chany/324/2017		Research Institute of Experimental and Clinical Medicine	Sharshov, K.; Sobolev, I.; Kurskaya, O.; Li, X.; Alekseev, A.; Alikina, T.; Kabilov, M.; Shestopalov, A.
EPI1319420	PA	Russian Federation	2018-Jan-23	EPI_ISL_331307	A/teal/Dagestan/1017/2018	Research Institute of Experimental and Clinical Medicine	Research Institute of Experimental and Clinical Medicine	Sharshov, K.; Sobolev, I.; Kurskaya, O.; Murashkina, T.; Alekseev, A.; Gadzhiev, A.; Magomedova, M.; Alikina, T.; Kabilov, M.; Shestopalov, A.
EPI1319423	NA	Russian Federation	2018-Jan-23	EPI_ISL_331307	A/teal/Dagestan/1017/2018	Research Institute of Experimental and Clinical Medicine	Research Institute of Experimental and Clinical Medicine	Sharshov, K.; Sobolev, I.; Kurskaya, O.; Murashkina, T.; Alekseev, A.; Gadzhiev, A.; Magomedova, M.; Alikina, T.; Kabilov, M.; Shestopalov, A.
EPI1352474	PA	Russian Federation	2018-Oct-01	EPI_ISL_337147	A/pintail/Novosibirsk region/518k/2018	Research Institute of Experimental and Clinical Medicine	National Institute of Animal Health	Yoshida,E.; Mine, J.; Uchida, Y.; Saito, T.; Shestopalov, A.; Dubovitskiy, N.; Sobolev, I.; Derko, A.; Alekseev, A.; Sharshov, K.
EPI1352484	PB1	Russian Federation	2018-Aug-25	EPI_ISL_337148	A/pochard/Buryatia/33/2018	Research Institute of Experimental and Clinical Medicine	National Institute of Animal Health	Yoshida,E.; Mine, J.; Uchida, Y.; Saito, T.; Shestopalov, A.; Dubovitskiy, N.; Sobolev, I.; Derko, A.; Alekseev, A.; Sharshov, K.
EPI1353326	PB1	Russian Federation	2018-Oct-01	EPI_ISL_337396	A/pintail/Novosibirsk region/504k/2018	Research Institute of Experimental and Clinical Medicine	National Institute of Animal Health	Yoshida,E.; Mine, J.; Uchida, Y.; Saito, T.; Shestopalov, A.; Dubovitskiy, N.; Sobolev, I.; Derko, A.; Alekseev, A.; Sharshov, K.
EPI1353368	NA	Russian Federation	2018-Sep-29	EPI_ISL_337402	A/mallard/Novosibirsk region/962k/2018	Research Institute of Experimental and Clinical Medicine	National Institute of Animal Health	Yoshida,E.; Mine, J.; Uchida, Y.; Saito, T.; Shestopalov, A.; Dubovitskiy, N.; Sobolev, I.; Derko, A.; Alekseev, A.; Sharshov, K.
EPI1353881	NA	Russian Federation	2018-Oct-01	EPI_ISL_337571	A/shoveler/Novosibirsk region/999k/2018	Research Institute of Experimental and Clinical Medicine	National Institute of Animal Health	Narushima,R.; Mine, J.; Uchida, Y.; Saito, T.; Shestopalov, A.; Dubovitskiy, N.; Sobolev, I.; Derko, A.; Alekseev, A.; Sharshov, K.
EPI1358840	PA	Russian Federation	2018-Sep-06	EPI_ISL_339038	A/mallard/Chany Lake/18/2018	Research Institute of Experimental and Clinical Medicine	National Institute of Animal Health	Yoshida,E.; Mine, J.; Uchida, Y.; Saito, T.; Shestopalov, A.; Dubovitskiy, N.; Sobolev, I.; Derko, A.; Alekseev, A.; Sharshov, K.
EPI1640125	NA	Russian Federation	2018-Sep-29	EPI_ISL_395083	A/mallard/Novosibirsk region/964k/2018	Research Institute of Experimental and Clinical Medicine	Research Institute of Experimental and Clinical Medicine
EPI1626426	NS	China	2019-Jan-17	EPI_ISL_398140	A/wild bird/Jiangxi/01.17 JJCHBC76/2019(H1N1)	Wuhan Institute of Virology, CAS	Wuhan Institute of Virology, CAS
EPI1638406	NS	Russian Federation	2019-Sep-07	EPI_ISL_400267	A/Common Teal/Chany Lake/29/2019	Research Institute of Experimental and Clinical Medicine	National Institute of Animal Health	Mine, J.; Uchida, Y.; Saito, T.; Shestopalov, A.; Dubovitskiy, N.; Sobolev, I.; Derko, A.; Alekseev, A.; Sharshov, K.
EPI1638435	NA	Russian Federation	2019-Sep-07	EPI_ISL_400270	A/Common Teal/Chany Lake/40/2019	Research Institute of Experimental and Clinical Medicine	National Institute of Animal Health	Mine, J.; Uchida, Y.; Saito, T.; Shestopalov, A.; Dubovitskiy, N.; Sobolev, I.; Derko, A.; Alekseev, A.; Sharshov, K.
EPI1638465	PB2	Russian Federation	2019-Sep-08	EPI_ISL_400274	A/mallard/Novosibirsk region/1894k/2019	Research Institute of Experimental and Clinical Medicine	National Institute of Animal Health	Mine, J.; Uchida, Y.; Saito, T.; Shestopalov, A.; Dubovitskiy, N.; Sobolev, I.; Derko, A.; Alekseev, A.; Sharshov, K.
EPI1638515	NA	Russian Federation	2019-Oct-13	EPI_ISL_400280	A/Gadwall/Buryatia/2252/2019	Research Institute of Experimental and Clinical Medicine	National Institute of Animal Health	Mine, J.; Uchida, Y.; Saito, T.; Shestopalov, A.; Dubovitskiy, N.; Sobolev, I.; Derko, A.; Alekseev, A.; Sharshov, K.
EPI1638546	PB1	Russian Federation	2019-Sep-01	EPI_ISL_400284	A/Garganey/Omsk Region/118/2019	Research Institute of Experimental and Clinical Medicine	National Institute of Animal Health	Mine, J.; Uchida, Y.; Saito, T.; Shestopalov, A.; Dubovitskiy, N.; Sobolev, I.; Derko, A.; Alekseev, A.; Sharshov, K.
EPI1638561	PB2	Russian Federation	2019-Sep-07	EPI_ISL_400286	A/Shoveler/Chany Lake/62/2019	Research Institute of Experimental and Clinical Medicine	National Institute of Animal Health	Mine, J.; Uchida, Y.; Saito, T.; Shestopalov, A.; Dubovitskiy, N.; Sobolev, I.; Derko, A.; Alekseev, A.; Sharshov, K.
EPI1638570	PB1	Russian Federation	2019-Sep-07	EPI_ISL_400287	A/Shoveler/Chany Lake/68/2019	Research Institute of Experimental and Clinical Medicine	National Institute of Animal Health	Mine, J.; Uchida, Y.; Saito, T.; Shestopalov, A.; Dubovitskiy, N.; Sobolev, I.; Derko, A.; Alekseev, A.; Sharshov, K.
EPI1638577	PB2	Russian Federation	2019-Sep-01	EPI_ISL_400288	A/Shoveler/Omsk Region/111/2019	Research Institute of Experimental and Clinical Medicine	National Institute of Animal Health	Mine, J.; Uchida, Y.; Saito, T.; Shestopalov, A.; Dubovitskiy, N.; Sobolev, I.; Derko, A.; Alekseev, A.; Sharshov, K.
EPI1737029	PB1	Germany	2017-Jan-23	EPI_ISL_436150	A/turkey/Germany-SH/AR495-L02996/2017	Landeslabor Schleswig-Holstein	Friedrich-Loeffler-Institut
EPI1737031	PB2	Germany	2017-Jan-23	EPI_ISL_436150	A/turkey/Germany-SH/AR495-L02996/2017	Landeslabor Schleswig-Holstein	Friedrich-Loeffler-Institut
EPI1737032	PA	Germany	2017-Jan-23	EPI_ISL_436150	A/turkey/Germany-SH/AR495-L02996/2017	Landeslabor Schleswig-Holstein	Friedrich-Loeffler-Institut
EPI1737033	HA	Germany	2017-Jan-23	EPI_ISL_436150	A/turkey/Germany-SH/AR495-L02996/2017	Landeslabor Schleswig-Holstein	Friedrich-Loeffler-Institut
EPI1737034	NP	Germany	2017-Jan-23	EPI_ISL_436150	A/turkey/Germany-SH/AR495-L02996/2017	Landeslabor Schleswig-Holstein	Friedrich-Loeffler-Institut
EPI1737035	NA	Germany	2017-Jan-23	EPI_ISL_436150	A/turkey/Germany-SH/AR495-L02996/2017	Landeslabor Schleswig-Holstein	Friedrich-Loeffler-Institut
EPI1737036	MP	Germany	2017-Jan-23	EPI_ISL_436150	A/turkey/Germany-SH/AR495-L02996/2017	Landeslabor Schleswig-Holstein	Friedrich-Loeffler-Institut
EPI1737037	NS	Germany	2017-Jan-23	EPI_ISL_436150	A/turkey/Germany-SH/AR495-L02996/2017	Landeslabor Schleswig-Holstein	Friedrich-Loeffler-Institut
EPI1737038	PB1	Germany	2017-Jan-28	EPI_ISL_436151	A/turkey/Germany-SH/AR804-L02997/2017	Landeslabor Schleswig-Holstein	Friedrich-Loeffler-Institut
EPI1737039	PB2	Germany	2017-Jan-28	EPI_ISL_436151	A/turkey/Germany-SH/AR804-L02997/2017	Landeslabor Schleswig-Holstein	Friedrich-Loeffler-Institut
EPI1737040	PA	Germany	2017-Jan-28	EPI_ISL_436151	A/turkey/Germany-SH/AR804-L02997/2017	Landeslabor Schleswig-Holstein	Friedrich-Loeffler-Institut
EPI1737041	HA	Germany	2017-Jan-28	EPI_ISL_436151	A/turkey/Germany-SH/AR804-L02997/2017	Landeslabor Schleswig-Holstein	Friedrich-Loeffler-Institut
EPI1737042	NP	Germany	2017-Jan-28	EPI_ISL_436151	A/turkey/Germany-SH/AR804-L02997/2017	Landeslabor Schleswig-Holstein	Friedrich-Loeffler-Institut
EPI1737043	NA	Germany	2017-Jan-28	EPI_ISL_436151	A/turkey/Germany-SH/AR804-L02997/2017	Landeslabor Schleswig-Holstein	Friedrich-Loeffler-Institut
EPI1737044	MP	Germany	2017-Jan-28	EPI_ISL_436151	A/turkey/Germany-SH/AR804-L02997/2017	Landeslabor Schleswig-Holstein	Friedrich-Loeffler-Institut
EPI1737045	NS	Germany	2017-Jan-28	EPI_ISL_436151	A/turkey/Germany-SH/AR804-L02997/2017	Landeslabor Schleswig-Holstein	Friedrich-Loeffler-Institut
EPI1737377	PB2	Germany	2017-Jan-22	EPI_ISL_436690	A/turkey/Germany-SH/AR417-L03291/2017	Landeslabor Schleswig-Holstein	Friedrich-Loeffler-Institut
EPI1737378	PB1	Germany	2017-Jan-22	EPI_ISL_436690	A/turkey/Germany-SH/AR417-L03291/2017	Landeslabor Schleswig-Holstein	Friedrich-Loeffler-Institut
EPI1737379	PA	Germany	2017-Jan-22	EPI_ISL_436690	A/turkey/Germany-SH/AR417-L03291/2017	Landeslabor Schleswig-Holstein	Friedrich-Loeffler-Institut
EPI1737380	HA	Germany	2017-Jan-22	EPI_ISL_436690	A/turkey/Germany-SH/AR417-L03291/2017	Landeslabor Schleswig-Holstein	Friedrich-Loeffler-Institut
EPI1737381	NP	Germany	2017-Jan-22	EPI_ISL_436690	A/turkey/Germany-SH/AR417-L03291/2017	Landeslabor Schleswig-Holstein	Friedrich-Loeffler-Institut
EPI1737382	NA	Germany	2017-Jan-22	EPI_ISL_436690	A/turkey/Germany-SH/AR417-L03291/2017	Landeslabor Schleswig-Holstein	Friedrich-Loeffler-Institut
EPI1737383	MP	Germany	2017-Jan-22	EPI_ISL_436690	A/turkey/Germany-SH/AR417-L03291/2017	Landeslabor Schleswig-Holstein	Friedrich-Loeffler-Institut
EPI1737384	NS	Germany	2017-Jan-22	EPI_ISL_436690	A/turkey/Germany-SH/AR417-L03291/2017	Landeslabor Schleswig-Holstein	Friedrich-Loeffler-Institut
EPI1737385	PB1	Germany	2017-Jan-22	EPI_ISL_436692	A/turkey/Germany-SH/AR420-L03292/2017	Landeslabor Schleswig-Holstein	Friedrich-Loeffler-Institut
EPI1737386	PB2	Germany	2017-Jan-22	EPI_ISL_436692	A/turkey/Germany-SH/AR420-L03292/2017	Landeslabor Schleswig-Holstein	Friedrich-Loeffler-Institut
EPI1737387	PA	Germany	2017-Jan-22	EPI_ISL_436692	A/turkey/Germany-SH/AR420-L03292/2017	Landeslabor Schleswig-Holstein	Friedrich-Loeffler-Institut
EPI1737388	HA	Germany	2017-Jan-22	EPI_ISL_436692	A/turkey/Germany-SH/AR420-L03292/2017	Landeslabor Schleswig-Holstein	Friedrich-Loeffler-Institut
EPI1737389	NP	Germany	2017-Jan-22	EPI_ISL_436692	A/turkey/Germany-SH/AR420-L03292/2017	Landeslabor Schleswig-Holstein	Friedrich-Loeffler-Institut
EPI1737390	NA	Germany	2017-Jan-22	EPI_ISL_436692	A/turkey/Germany-SH/AR420-L03292/2017	Landeslabor Schleswig-Holstein	Friedrich-Loeffler-Institut
EPI1737391	MP	Germany	2017-Jan-22	EPI_ISL_436692	A/turkey/Germany-SH/AR420-L03292/2017	Landeslabor Schleswig-Holstein	Friedrich-Loeffler-Institut
EPI1737392	NS	Germany	2017-Jan-22	EPI_ISL_436692	A/turkey/Germany-SH/AR420-L03292/2017	Landeslabor Schleswig-Holstein	Friedrich-Loeffler-Institut
EPI1737393	PB1	Germany	2017-Jan-22	EPI_ISL_436693	A/turkey/Germany-SH/AR424-L03293/2017	Landeslabor Schleswig-Holstein	Friedrich-Loeffler-Institut
EPI1737394	PB2	Germany	2017-Jan-22	EPI_ISL_436693	A/turkey/Germany-SH/AR424-L03293/2017	Landeslabor Schleswig-Holstein	Friedrich-Loeffler-Institut
EPI1737395	PA	Germany	2017-Jan-22	EPI_ISL_436693	A/turkey/Germany-SH/AR424-L03293/2017	Landeslabor Schleswig-Holstein	Friedrich-Loeffler-Institut
EPI1737396	HA	Germany	2017-Jan-22	EPI_ISL_436693	A/turkey/Germany-SH/AR424-L03293/2017	Landeslabor Schleswig-Holstein	Friedrich-Loeffler-Institut
EPI1737397	NP	Germany	2017-Jan-22	EPI_ISL_436693	A/turkey/Germany-SH/AR424-L03293/2017	Landeslabor Schleswig-Holstein	Friedrich-Loeffler-Institut
EPI1737398	NA	Germany	2017-Jan-22	EPI_ISL_436693	A/turkey/Germany-SH/AR424-L03293/2017	Landeslabor Schleswig-Holstein	Friedrich-Loeffler-Institut
EPI1737399	MP	Germany	2017-Jan-22	EPI_ISL_436693	A/turkey/Germany-SH/AR424-L03293/2017	Landeslabor Schleswig-Holstein	Friedrich-Loeffler-Institut
EPI1737400	NS	Germany	2017-Jan-22	EPI_ISL_436693	A/turkey/Germany-SH/AR424-L03293/2017	Landeslabor Schleswig-Holstein	Friedrich-Loeffler-Institut
EPI1737401	PB1	Germany	2017-Jan-22	EPI_ISL_436694	A/turkey/Germany-SH/AR425-L03294/2017	Landeslabor Schleswig-Holstein	Friedrich-Loeffler-Institut
EPI1737402	PB2	Germany	2017-Jan-22	EPI_ISL_436694	A/turkey/Germany-SH/AR425-L03294/2017	Landeslabor Schleswig-Holstein	Friedrich-Loeffler-Institut
EPI1737403	PA	Germany	2017-Jan-22	EPI_ISL_436694	A/turkey/Germany-SH/AR425-L03294/2017	Landeslabor Schleswig-Holstein	Friedrich-Loeffler-Institut
EPI1737404	HA	Germany	2017-Jan-22	EPI_ISL_436694	A/turkey/Germany-SH/AR425-L03294/2017	Landeslabor Schleswig-Holstein	Friedrich-Loeffler-Institut
EPI1737405	NP	Germany	2017-Jan-22	EPI_ISL_436694	A/turkey/Germany-SH/AR425-L03294/2017	Landeslabor Schleswig-Holstein	Friedrich-Loeffler-Institut
EPI1737406	NA	Germany	2017-Jan-22	EPI_ISL_436694	A/turkey/Germany-SH/AR425-L03294/2017	Landeslabor Schleswig-Holstein	Friedrich-Loeffler-Institut
EPI1737407	MP	Germany	2017-Jan-22	EPI_ISL_436694	A/turkey/Germany-SH/AR425-L03294/2017	Landeslabor Schleswig-Holstein	Friedrich-Loeffler-Institut
EPI1737408	NS	Germany	2017-Jan-22	EPI_ISL_436694	A/turkey/Germany-SH/AR425-L03294/2017	Landeslabor Schleswig-Holstein	Friedrich-Loeffler-Institut
EPI1737409	PB1	Germany	2017-Jan-22	EPI_ISL_436695	A/turkey/Germany-SH/AR426-L03295/2017	Landeslabor Schleswig-Holstein	Friedrich-Loeffler-Institut
EPI1737410	PB2	Germany	2017-Jan-22	EPI_ISL_436695	A/turkey/Germany-SH/AR426-L03295/2017	Landeslabor Schleswig-Holstein	Friedrich-Loeffler-Institut
EPI1737411	PA	Germany	2017-Jan-22	EPI_ISL_436695	A/turkey/Germany-SH/AR426-L03295/2017	Landeslabor Schleswig-Holstein	Friedrich-Loeffler-Institut
EPI1737412	HA	Germany	2017-Jan-22	EPI_ISL_436695	A/turkey/Germany-SH/AR426-L03295/2017	Landeslabor Schleswig-Holstein	Friedrich-Loeffler-Institut
EPI1737413	NP	Germany	2017-Jan-22	EPI_ISL_436695	A/turkey/Germany-SH/AR426-L03295/2017	Landeslabor Schleswig-Holstein	Friedrich-Loeffler-Institut
EPI1737414	NA	Germany	2017-Jan-22	EPI_ISL_436695	A/turkey/Germany-SH/AR426-L03295/2017	Landeslabor Schleswig-Holstein	Friedrich-Loeffler-Institut
EPI1737415	MP	Germany	2017-Jan-22	EPI_ISL_436695	A/turkey/Germany-SH/AR426-L03295/2017	Landeslabor Schleswig-Holstein	Friedrich-Loeffler-Institut
EPI1737416	NS	Germany	2017-Jan-22	EPI_ISL_436695	A/turkey/Germany-SH/AR426-L03295/2017	Landeslabor Schleswig-Holstein	Friedrich-Loeffler-Institut
EPI1737417	PB1	Germany	2017-Jan-23	EPI_ISL_436696	A/turkey/Germany-SH/AR494-L03296/2017	Landeslabor Schleswig-Holstein	Friedrich-Loeffler-Institut
EPI1737418	PB2	Germany	2017-Jan-23	EPI_ISL_436696	A/turkey/Germany-SH/AR494-L03296/2017	Landeslabor Schleswig-Holstein	Friedrich-Loeffler-Institut
EPI1737419	PA	Germany	2017-Jan-23	EPI_ISL_436696	A/turkey/Germany-SH/AR494-L03296/2017	Landeslabor Schleswig-Holstein	Friedrich-Loeffler-Institut
EPI1737420	HA	Germany	2017-Jan-23	EPI_ISL_436696	A/turkey/Germany-SH/AR494-L03296/2017	Landeslabor Schleswig-Holstein	Friedrich-Loeffler-Institut
EPI1737421	NP	Germany	2017-Jan-23	EPI_ISL_436696	A/turkey/Germany-SH/AR494-L03296/2017	Landeslabor Schleswig-Holstein	Friedrich-Loeffler-Institut
EPI1737422	NA	Germany	2017-Jan-23	EPI_ISL_436696	A/turkey/Germany-SH/AR494-L03296/2017	Landeslabor Schleswig-Holstein	Friedrich-Loeffler-Institut
EPI1737423	MP	Germany	2017-Jan-23	EPI_ISL_436696	A/turkey/Germany-SH/AR494-L03296/2017	Landeslabor Schleswig-Holstein	Friedrich-Loeffler-Institut
EPI1737424	NS	Germany	2017-Jan-23	EPI_ISL_436696	A/turkey/Germany-SH/AR494-L03296/2017	Landeslabor Schleswig-Holstein	Friedrich-Loeffler-Institut
EPI1737425	PB1	Germany	2017-Jan-28	EPI_ISL_436697	A/turkey/Germany-SH/AR769-L03298/2017	Landeslabor Schleswig-Holstein	Friedrich-Loeffler-Institut
EPI1737427	PB2	Germany	2017-Jan-28	EPI_ISL_436697	A/turkey/Germany-SH/AR769-L03298/2017	Landeslabor Schleswig-Holstein	Friedrich-Loeffler-Institut
EPI1737428	HA	Germany	2017-Jan-28	EPI_ISL_436697	A/turkey/Germany-SH/AR769-L03298/2017	Landeslabor Schleswig-Holstein	Friedrich-Loeffler-Institut
EPI1737429	NP	Germany	2017-Jan-28	EPI_ISL_436697	A/turkey/Germany-SH/AR769-L03298/2017	Landeslabor Schleswig-Holstein	Friedrich-Loeffler-Institut
EPI1737430	NA	Germany	2017-Jan-28	EPI_ISL_436697	A/turkey/Germany-SH/AR769-L03298/2017	Landeslabor Schleswig-Holstein	Friedrich-Loeffler-Institut
EPI1737431	MP	Germany	2017-Jan-28	EPI_ISL_436697	A/turkey/Germany-SH/AR769-L03298/2017	Landeslabor Schleswig-Holstein	Friedrich-Loeffler-Institut
EPI1737432	NS	Germany	2017-Jan-28	EPI_ISL_436697	A/turkey/Germany-SH/AR769-L03298/2017	Landeslabor Schleswig-Holstein	Friedrich-Loeffler-Institut
EPI1737433	PA	Germany	2017-Jan-28	EPI_ISL_436697	A/turkey/Germany-SH/AR769-L03298/2017	Landeslabor Schleswig-Holstein	Friedrich-Loeffler-Institut
EPI1737434	PB1	Germany	2017-Jan-28	EPI_ISL_436698	A/turkey/Germany-SH/AR780-L03299/2017	Landeslabor Schleswig-Holstein	Friedrich-Loeffler-Institut
EPI1737435	PB2	Germany	2017-Jan-28	EPI_ISL_436698	A/turkey/Germany-SH/AR780-L03299/2017	Landeslabor Schleswig-Holstein	Friedrich-Loeffler-Institut
EPI1737436	PA	Germany	2017-Jan-28	EPI_ISL_436698	A/turkey/Germany-SH/AR780-L03299/2017	Landeslabor Schleswig-Holstein	Friedrich-Loeffler-Institut
EPI1737437	HA	Germany	2017-Jan-28	EPI_ISL_436698	A/turkey/Germany-SH/AR780-L03299/2017	Landeslabor Schleswig-Holstein	Friedrich-Loeffler-Institut
EPI1737438	NP	Germany	2017-Jan-28	EPI_ISL_436698	A/turkey/Germany-SH/AR780-L03299/2017	Landeslabor Schleswig-Holstein	Friedrich-Loeffler-Institut
EPI1737439	NA	Germany	2017-Jan-28	EPI_ISL_436698	A/turkey/Germany-SH/AR780-L03299/2017	Landeslabor Schleswig-Holstein	Friedrich-Loeffler-Institut
EPI1737440	MP	Germany	2017-Jan-28	EPI_ISL_436698	A/turkey/Germany-SH/AR780-L03299/2017	Landeslabor Schleswig-Holstein	Friedrich-Loeffler-Institut
EPI1737441	NS	Germany	2017-Jan-28	EPI_ISL_436698	A/turkey/Germany-SH/AR780-L03299/2017	Landeslabor Schleswig-Holstein	Friedrich-Loeffler-Institut
EPI1737442	PB2	Germany	2017-Jan-28	EPI_ISL_436699	A/turkey/Germany-SH/AR786-L03300/2017	Landeslabor Schleswig-Holstein	Friedrich-Loeffler-Institut
EPI1737443	PB1	Germany	2017-Jan-28	EPI_ISL_436699	A/turkey/Germany-SH/AR786-L03300/2017	Landeslabor Schleswig-Holstein	Friedrich-Loeffler-Institut
EPI1737444	PA	Germany	2017-Jan-28	EPI_ISL_436699	A/turkey/Germany-SH/AR786-L03300/2017	Landeslabor Schleswig-Holstein	Friedrich-Loeffler-Institut
EPI1737445	HA	Germany	2017-Jan-28	EPI_ISL_436699	A/turkey/Germany-SH/AR786-L03300/2017	Landeslabor Schleswig-Holstein	Friedrich-Loeffler-Institut
EPI1737446	NP	Germany	2017-Jan-28	EPI_ISL_436699	A/turkey/Germany-SH/AR786-L03300/2017	Landeslabor Schleswig-Holstein	Friedrich-Loeffler-Institut
EPI1737447	NA	Germany	2017-Jan-28	EPI_ISL_436699	A/turkey/Germany-SH/AR786-L03300/2017	Landeslabor Schleswig-Holstein	Friedrich-Loeffler-Institut
EPI1737448	MP	Germany	2017-Jan-28	EPI_ISL_436699	A/turkey/Germany-SH/AR786-L03300/2017	Landeslabor Schleswig-Holstein	Friedrich-Loeffler-Institut
EPI1737449	NS	Germany	2017-Jan-28	EPI_ISL_436699	A/turkey/Germany-SH/AR786-L03300/2017	Landeslabor Schleswig-Holstein	Friedrich-Loeffler-Institut
EPI1737450	PB1	Germany	2017-Jan-28	EPI_ISL_436700	A/turkey/Germany-SH/AR793-L03301/2017	Landeslabor Schleswig-Holstein	Friedrich-Loeffler-Institut
EPI1737451	PB2	Germany	2017-Jan-28	EPI_ISL_436700	A/turkey/Germany-SH/AR793-L03301/2017	Landeslabor Schleswig-Holstein	Friedrich-Loeffler-Institut
EPI1737452	PA	Germany	2017-Jan-28	EPI_ISL_436700	A/turkey/Germany-SH/AR793-L03301/2017	Landeslabor Schleswig-Holstein	Friedrich-Loeffler-Institut
EPI1737453	HA	Germany	2017-Jan-28	EPI_ISL_436700	A/turkey/Germany-SH/AR793-L03301/2017	Landeslabor Schleswig-Holstein	Friedrich-Loeffler-Institut
EPI1737454	NP	Germany	2017-Jan-28	EPI_ISL_436700	A/turkey/Germany-SH/AR793-L03301/2017	Landeslabor Schleswig-Holstein	Friedrich-Loeffler-Institut
EPI1737455	NA	Germany	2017-Jan-28	EPI_ISL_436700	A/turkey/Germany-SH/AR793-L03301/2017	Landeslabor Schleswig-Holstein	Friedrich-Loeffler-Institut
EPI1737456	MP	Germany	2017-Jan-28	EPI_ISL_436700	A/turkey/Germany-SH/AR793-L03301/2017	Landeslabor Schleswig-Holstein	Friedrich-Loeffler-Institut
EPI1737457	NS	Germany	2017-Jan-28	EPI_ISL_436700	A/turkey/Germany-SH/AR793-L03301/2017	Landeslabor Schleswig-Holstein	Friedrich-Loeffler-Institut
EPI1737458	PB1	Germany	2017-Jan-28	EPI_ISL_436701	A/turkey/Germany-SH/AR803-L03302/2017	Landeslabor Schleswig-Holstein	Friedrich-Loeffler-Institut
EPI1737459	PB2	Germany	2017-Jan-28	EPI_ISL_436701	A/turkey/Germany-SH/AR803-L03302/2017	Landeslabor Schleswig-Holstein	Friedrich-Loeffler-Institut
EPI1737460	PA	Germany	2017-Jan-28	EPI_ISL_436701	A/turkey/Germany-SH/AR803-L03302/2017	Landeslabor Schleswig-Holstein	Friedrich-Loeffler-Institut
EPI1737461	HA	Germany	2017-Jan-28	EPI_ISL_436701	A/turkey/Germany-SH/AR803-L03302/2017	Landeslabor Schleswig-Holstein	Friedrich-Loeffler-Institut
EPI1737462	NP	Germany	2017-Jan-28	EPI_ISL_436701	A/turkey/Germany-SH/AR803-L03302/2017	Landeslabor Schleswig-Holstein	Friedrich-Loeffler-Institut
EPI1737463	NA	Germany	2017-Jan-28	EPI_ISL_436701	A/turkey/Germany-SH/AR803-L03302/2017	Landeslabor Schleswig-Holstein	Friedrich-Loeffler-Institut
EPI1737464	MP	Germany	2017-Jan-28	EPI_ISL_436701	A/turkey/Germany-SH/AR803-L03302/2017	Landeslabor Schleswig-Holstein	Friedrich-Loeffler-Institut
EPI1737465	NS	Germany	2017-Jan-28	EPI_ISL_436701	A/turkey/Germany-SH/AR803-L03302/2017	Landeslabor Schleswig-Holstein	Friedrich-Loeffler-Institut
EPI1737466	PB1	Germany	2017-Jan-28	EPI_ISL_436702	A/turkey/Germany-SH/AR806-L03303/2017	Landeslabor Schleswig-Holstein	Friedrich-Loeffler-Institut
EPI1737467	PB2	Germany	2017-Jan-28	EPI_ISL_436702	A/turkey/Germany-SH/AR806-L03303/2017	Landeslabor Schleswig-Holstein	Friedrich-Loeffler-Institut
EPI1737468	PA	Germany	2017-Jan-28	EPI_ISL_436702	A/turkey/Germany-SH/AR806-L03303/2017	Landeslabor Schleswig-Holstein	Friedrich-Loeffler-Institut
EPI1737469	HA	Germany	2017-Jan-28	EPI_ISL_436702	A/turkey/Germany-SH/AR806-L03303/2017	Landeslabor Schleswig-Holstein	Friedrich-Loeffler-Institut
EPI1737470	NP	Germany	2017-Jan-28	EPI_ISL_436702	A/turkey/Germany-SH/AR806-L03303/2017	Landeslabor Schleswig-Holstein	Friedrich-Loeffler-Institut
EPI1737471	NA	Germany	2017-Jan-28	EPI_ISL_436702	A/turkey/Germany-SH/AR806-L03303/2017	Landeslabor Schleswig-Holstein	Friedrich-Loeffler-Institut
EPI1737472	MP	Germany	2017-Jan-28	EPI_ISL_436702	A/turkey/Germany-SH/AR806-L03303/2017	Landeslabor Schleswig-Holstein	Friedrich-Loeffler-Institut
EPI1737473	NS	Germany	2017-Jan-28	EPI_ISL_436702	A/turkey/Germany-SH/AR806-L03303/2017	Landeslabor Schleswig-Holstein	Friedrich-Loeffler-Institut
EPI1737474	PB1	Germany	2017-Jan-28	EPI_ISL_436703	A/turkey/Germany-SH/AR815-L03304/2017	Landeslabor Schleswig-Holstein	Friedrich-Loeffler-Institut
EPI1737475	PB2	Germany	2017-Jan-28	EPI_ISL_436703	A/turkey/Germany-SH/AR815-L03304/2017	Landeslabor Schleswig-Holstein	Friedrich-Loeffler-Institut
EPI1737476	PA	Germany	2017-Jan-28	EPI_ISL_436703	A/turkey/Germany-SH/AR815-L03304/2017	Landeslabor Schleswig-Holstein	Friedrich-Loeffler-Institut
EPI1737477	HA	Germany	2017-Jan-28	EPI_ISL_436703	A/turkey/Germany-SH/AR815-L03304/2017	Landeslabor Schleswig-Holstein	Friedrich-Loeffler-Institut
EPI1737478	NP	Germany	2017-Jan-28	EPI_ISL_436703	A/turkey/Germany-SH/AR815-L03304/2017	Landeslabor Schleswig-Holstein	Friedrich-Loeffler-Institut
EPI1737479	NA	Germany	2017-Jan-28	EPI_ISL_436703	A/turkey/Germany-SH/AR815-L03304/2017	Landeslabor Schleswig-Holstein	Friedrich-Loeffler-Institut
EPI1737480	MP	Germany	2017-Jan-28	EPI_ISL_436703	A/turkey/Germany-SH/AR815-L03304/2017	Landeslabor Schleswig-Holstein	Friedrich-Loeffler-Institut
EPI1737481	NS	Germany	2017-Jan-28	EPI_ISL_436703	A/turkey/Germany-SH/AR815-L03304/2017	Landeslabor Schleswig-Holstein	Friedrich-Loeffler-Institut
EPI1737482	PB1	Germany	2017-Jan-28	EPI_ISL_436704	A/turkey/Germany-SH/AR822-L03305/2017	Landeslabor Schleswig-Holstein	Friedrich-Loeffler-Institut
EPI1737483	PB2	Germany	2017-Jan-28	EPI_ISL_436704	A/turkey/Germany-SH/AR822-L03305/2017	Landeslabor Schleswig-Holstein	Friedrich-Loeffler-Institut
EPI1737484	PA	Germany	2017-Jan-28	EPI_ISL_436704	A/turkey/Germany-SH/AR822-L03305/2017	Landeslabor Schleswig-Holstein	Friedrich-Loeffler-Institut
EPI1737485	HA	Germany	2017-Jan-28	EPI_ISL_436704	A/turkey/Germany-SH/AR822-L03305/2017	Landeslabor Schleswig-Holstein	Friedrich-Loeffler-Institut
EPI1737486	NP	Germany	2017-Jan-28	EPI_ISL_436704	A/turkey/Germany-SH/AR822-L03305/2017	Landeslabor Schleswig-Holstein	Friedrich-Loeffler-Institut
EPI1737487	NA	Germany	2017-Jan-28	EPI_ISL_436704	A/turkey/Germany-SH/AR822-L03305/2017	Landeslabor Schleswig-Holstein	Friedrich-Loeffler-Institut
EPI1737488	MP	Germany	2017-Jan-28	EPI_ISL_436704	A/turkey/Germany-SH/AR822-L03305/2017	Landeslabor Schleswig-Holstein	Friedrich-Loeffler-Institut
EPI1737489	NS	Germany	2017-Jan-28	EPI_ISL_436704	A/turkey/Germany-SH/AR822-L03305/2017	Landeslabor Schleswig-Holstein	Friedrich-Loeffler-Institut
EPI1737490	PB1	Germany	2017-Jan-28	EPI_ISL_436705	A/turkey/Germany-SH/AR827-L03306/2017	Landeslabor Schleswig-Holstein	Friedrich-Loeffler-Institut
EPI1737491	PB2	Germany	2017-Jan-28	EPI_ISL_436705	A/turkey/Germany-SH/AR827-L03306/2017	Landeslabor Schleswig-Holstein	Friedrich-Loeffler-Institut
EPI1737492	PA	Germany	2017-Jan-28	EPI_ISL_436705	A/turkey/Germany-SH/AR827-L03306/2017	Landeslabor Schleswig-Holstein	Friedrich-Loeffler-Institut
EPI1737493	HA	Germany	2017-Jan-28	EPI_ISL_436705	A/turkey/Germany-SH/AR827-L03306/2017	Landeslabor Schleswig-Holstein	Friedrich-Loeffler-Institut
EPI1737494	NP	Germany	2017-Jan-28	EPI_ISL_436705	A/turkey/Germany-SH/AR827-L03306/2017	Landeslabor Schleswig-Holstein	Friedrich-Loeffler-Institut
EPI1737495	NA	Germany	2017-Jan-28	EPI_ISL_436705	A/turkey/Germany-SH/AR827-L03306/2017	Landeslabor Schleswig-Holstein	Friedrich-Loeffler-Institut
EPI1737496	MP	Germany	2017-Jan-28	EPI_ISL_436705	A/turkey/Germany-SH/AR827-L03306/2017	Landeslabor Schleswig-Holstein	Friedrich-Loeffler-Institut
EPI1737497	NS	Germany	2017-Jan-28	EPI_ISL_436705	A/turkey/Germany-SH/AR827-L03306/2017	Landeslabor Schleswig-Holstein	Friedrich-Loeffler-Institut
EPI1737503	PB2	Germany	2017-Feb-23	EPI_ISL_436707	A/greylag goose/Germany-SH/AR1609-L03307/2017	Landeslabor Schleswig-Holstein	Friedrich-Loeffler-Institut
EPI1737505	PB1	Germany	2017-Feb-23	EPI_ISL_436707	A/greylag goose/Germany-SH/AR1609-L03307/2017	Landeslabor Schleswig-Holstein	Friedrich-Loeffler-Institut
EPI1737506	PA	Germany	2017-Feb-23	EPI_ISL_436707	A/greylag goose/Germany-SH/AR1609-L03307/2017	Landeslabor Schleswig-Holstein	Friedrich-Loeffler-Institut
EPI1737507	HA	Germany	2017-Feb-23	EPI_ISL_436707	A/greylag goose/Germany-SH/AR1609-L03307/2017	Landeslabor Schleswig-Holstein	Friedrich-Loeffler-Institut
EPI1737509	NP	Germany	2017-Feb-23	EPI_ISL_436707	A/greylag goose/Germany-SH/AR1609-L03307/2017	Landeslabor Schleswig-Holstein	Friedrich-Loeffler-Institut
EPI1737510	NA	Germany	2017-Feb-23	EPI_ISL_436707	A/greylag goose/Germany-SH/AR1609-L03307/2017	Landeslabor Schleswig-Holstein	Friedrich-Loeffler-Institut
EPI1737511	MP	Germany	2017-Feb-23	EPI_ISL_436707	A/greylag goose/Germany-SH/AR1609-L03307/2017	Landeslabor Schleswig-Holstein	Friedrich-Loeffler-Institut
EPI1737512	NS	Germany	2017-Feb-23	EPI_ISL_436707	A/greylag goose/Germany-SH/AR1609-L03307/2017	Landeslabor Schleswig-Holstein	Friedrich-Loeffler-Institut
EPI1737514	PB1	Germany	2017-Feb-23	EPI_ISL_436708	A/mallard/Germany-SH/AR1659-L03308/2017	Landeslabor Schleswig-Holstein	Friedrich-Loeffler-Institut
EPI1737515	PB2	Germany	2017-Feb-23	EPI_ISL_436708	A/mallard/Germany-SH/AR1659-L03308/2017	Landeslabor Schleswig-Holstein	Friedrich-Loeffler-Institut
EPI1737516	PA	Germany	2017-Feb-23	EPI_ISL_436708	A/mallard/Germany-SH/AR1659-L03308/2017	Landeslabor Schleswig-Holstein	Friedrich-Loeffler-Institut
EPI1737517	HA	Germany	2017-Feb-23	EPI_ISL_436708	A/mallard/Germany-SH/AR1659-L03308/2017	Landeslabor Schleswig-Holstein	Friedrich-Loeffler-Institut
EPI1737518	NP	Germany	2017-Feb-23	EPI_ISL_436708	A/mallard/Germany-SH/AR1659-L03308/2017	Landeslabor Schleswig-Holstein	Friedrich-Loeffler-Institut
EPI1737519	NA	Germany	2017-Feb-23	EPI_ISL_436708	A/mallard/Germany-SH/AR1659-L03308/2017	Landeslabor Schleswig-Holstein	Friedrich-Loeffler-Institut
EPI1737520	MP	Germany	2017-Feb-23	EPI_ISL_436708	A/mallard/Germany-SH/AR1659-L03308/2017	Landeslabor Schleswig-Holstein	Friedrich-Loeffler-Institut
EPI1737521	NS	Germany	2017-Feb-23	EPI_ISL_436708	A/mallard/Germany-SH/AR1659-L03308/2017	Landeslabor Schleswig-Holstein	Friedrich-Loeffler-Institut
EPI1737522	PB1	Germany	2017-Mar-02	EPI_ISL_436709	A/mute swan/Germany-SH/AR1802-L03309/2017	Landeslabor Schleswig-Holstein	Friedrich-Loeffler-Institut
EPI1737523	PB2	Germany	2017-Mar-02	EPI_ISL_436709	A/mute swan/Germany-SH/AR1802-L03309/2017	Landeslabor Schleswig-Holstein	Friedrich-Loeffler-Institut
EPI1737524	PA	Germany	2017-Mar-02	EPI_ISL_436709	A/mute swan/Germany-SH/AR1802-L03309/2017	Landeslabor Schleswig-Holstein	Friedrich-Loeffler-Institut
EPI1737525	HA	Germany	2017-Mar-02	EPI_ISL_436709	A/mute swan/Germany-SH/AR1802-L03309/2017	Landeslabor Schleswig-Holstein	Friedrich-Loeffler-Institut
EPI1737526	NP	Germany	2017-Mar-02	EPI_ISL_436709	A/mute swan/Germany-SH/AR1802-L03309/2017	Landeslabor Schleswig-Holstein	Friedrich-Loeffler-Institut
EPI1737527	NA	Germany	2017-Mar-02	EPI_ISL_436709	A/mute swan/Germany-SH/AR1802-L03309/2017	Landeslabor Schleswig-Holstein	Friedrich-Loeffler-Institut
EPI1737528	MP	Germany	2017-Mar-02	EPI_ISL_436709	A/mute swan/Germany-SH/AR1802-L03309/2017	Landeslabor Schleswig-Holstein	Friedrich-Loeffler-Institut
EPI1737529	NS	Germany	2017-Mar-02	EPI_ISL_436709	A/mute swan/Germany-SH/AR1802-L03309/2017	Landeslabor Schleswig-Holstein	Friedrich-Loeffler-Institut
EPI1737530	PB2	Germany	2017-Mar-02	EPI_ISL_436710	A/greylag goose/Germany-SH/AR1803-L03310/2017	Landeslabor Schleswig-Holstein	Friedrich-Loeffler-Institut
EPI1737531	PB1	Germany	2017-Mar-02	EPI_ISL_436710	A/greylag goose/Germany-SH/AR1803-L03310/2017	Landeslabor Schleswig-Holstein	Friedrich-Loeffler-Institut
EPI1737532	PA	Germany	2017-Mar-02	EPI_ISL_436710	A/greylag goose/Germany-SH/AR1803-L03310/2017	Landeslabor Schleswig-Holstein	Friedrich-Loeffler-Institut
EPI1737533	HA	Germany	2017-Mar-02	EPI_ISL_436710	A/greylag goose/Germany-SH/AR1803-L03310/2017	Landeslabor Schleswig-Holstein	Friedrich-Loeffler-Institut
EPI1737534	NP	Germany	2017-Mar-02	EPI_ISL_436710	A/greylag goose/Germany-SH/AR1803-L03310/2017	Landeslabor Schleswig-Holstein	Friedrich-Loeffler-Institut
EPI1737535	NA	Germany	2017-Mar-02	EPI_ISL_436710	A/greylag goose/Germany-SH/AR1803-L03310/2017	Landeslabor Schleswig-Holstein	Friedrich-Loeffler-Institut
EPI1737536	MP	Germany	2017-Mar-02	EPI_ISL_436710	A/greylag goose/Germany-SH/AR1803-L03310/2017	Landeslabor Schleswig-Holstein	Friedrich-Loeffler-Institut
EPI1737537	NS	Germany	2017-Mar-02	EPI_ISL_436710	A/greylag goose/Germany-SH/AR1803-L03310/2017	Landeslabor Schleswig-Holstein	Friedrich-Loeffler-Institut
EPI1737539	PB1	Germany	2017-Mar-09	EPI_ISL_436712	A/common buzzard/Germany-SH/AR2172-L03311/2017	Landeslabor Schleswig-Holstein	Friedrich-Loeffler-Institut
EPI1737541	PB2	Germany	2017-Mar-09	EPI_ISL_436712	A/common buzzard/Germany-SH/AR2172-L03311/2017	Landeslabor Schleswig-Holstein	Friedrich-Loeffler-Institut
EPI1737542	PA	Germany	2017-Mar-09	EPI_ISL_436712	A/common buzzard/Germany-SH/AR2172-L03311/2017	Landeslabor Schleswig-Holstein	Friedrich-Loeffler-Institut
EPI1737543	HA	Germany	2017-Mar-09	EPI_ISL_436712	A/common buzzard/Germany-SH/AR2172-L03311/2017	Landeslabor Schleswig-Holstein	Friedrich-Loeffler-Institut
EPI1737545	NP	Germany	2017-Mar-09	EPI_ISL_436712	A/common buzzard/Germany-SH/AR2172-L03311/2017	Landeslabor Schleswig-Holstein	Friedrich-Loeffler-Institut
EPI1737546	NA	Germany	2017-Mar-09	EPI_ISL_436712	A/common buzzard/Germany-SH/AR2172-L03311/2017	Landeslabor Schleswig-Holstein	Friedrich-Loeffler-Institut
EPI1737547	MP	Germany	2017-Mar-09	EPI_ISL_436712	A/common buzzard/Germany-SH/AR2172-L03311/2017	Landeslabor Schleswig-Holstein	Friedrich-Loeffler-Institut
EPI1737549	NS	Germany	2017-Mar-09	EPI_ISL_436712	A/common buzzard/Germany-SH/AR2172-L03311/2017	Landeslabor Schleswig-Holstein	Friedrich-Loeffler-Institut
EPI1918913	NA	Denmark	2020-Oct-26	EPI_ISL_4808840	A/mallard/Denmark/12947-12/2020-10-26(H7N5)	Statens Serumm Institute	Statens Serum Institute	Hjulsager, Charlotte
EPI1919686	MP	Germany	2020-Nov-09	EPI_ISL_5061617	A/chicken/Germany-MV/AI02431/2020	Landesamt für Landwirtschaft, Lebensmittelsicherheit und Fischerei (LALLF)	Friedrich-Loeffler-Institut
EPI1919687	NA	Germany	2020-Nov-09	EPI_ISL_5061617	A/chicken/Germany-MV/AI02431/2020	Landesamt für Landwirtschaft, Lebensmittelsicherheit und Fischerei (LALLF)	Friedrich-Loeffler-Institut
EPI1919688	NP	Germany	2020-Nov-09	EPI_ISL_5061617	A/chicken/Germany-MV/AI02431/2020	Landesamt für Landwirtschaft, Lebensmittelsicherheit und Fischerei (LALLF)	Friedrich-Loeffler-Institut
EPI1919689	NS	Germany	2020-Nov-09	EPI_ISL_5061617	A/chicken/Germany-MV/AI02431/2020	Landesamt für Landwirtschaft, Lebensmittelsicherheit und Fischerei (LALLF)	Friedrich-Loeffler-Institut
EPI1919690	PA	Germany	2020-Nov-09	EPI_ISL_5061617	A/chicken/Germany-MV/AI02431/2020	Landesamt für Landwirtschaft, Lebensmittelsicherheit und Fischerei (LALLF)	Friedrich-Loeffler-Institut
EPI1919691	PB1	Germany	2020-Nov-09	EPI_ISL_5061617	A/chicken/Germany-MV/AI02431/2020	Landesamt für Landwirtschaft, Lebensmittelsicherheit und Fischerei (LALLF)	Friedrich-Loeffler-Institut
EPI1919692	PB2	Germany	2020-Nov-09	EPI_ISL_5061617	A/chicken/Germany-MV/AI02431/2020	Landesamt für Landwirtschaft, Lebensmittelsicherheit und Fischerei (LALLF)	Friedrich-Loeffler-Institut
EPI1954421	HA	Germany	2020-Nov-09	EPI_ISL_5061617	A/chicken/Germany-MV/AI02431/2020	Landesamt für Landwirtschaft, Lebensmittelsicherheit und Fischerei (LALLF)	Friedrich-Loeffler-Institut
EPI1922974	NP	Russian Federation	2021-Oct-07	EPI_ISL_5463804	A/chicken/Tyumen/33-45V/2021	FBUZ Center of Hygiene and Epidemiology in Tyumen oblast	State Research Center of Virology and Biotechnology (VECTOR)	Natalia,Goncharova; Ivan,Susloparov; Natalia,Kolosova; Alexey,Danilenko; Juliya,Bulanovich; Vasiliy,Marchenko; Alexander,Ryzhikov
EPI1922982	NP	Russian Federation	2021-Oct-07	EPI_ISL_5463805	A/goose/Tyumen/33-52V/2021	FBUZ Center of Hygiene and Epidemiology in Tyumen oblast	State Research Center of Virology and Biotechnology (VECTOR)	Natalia,Goncharova; Ivan,Susloparov; Natalia,Kolosova; Alexey,Danilenko; Juliya,Bulanovich; Vasiliy,Marchenko; Alexander,Ryzhikov
EPI1922990	NP	Russian Federation	2021-Oct-07	EPI_ISL_5463806	A/goose/Tyumen/33-53V/2021	FBUZ Center of Hygiene and Epidemiology in Tyumen oblast	State Research Center of Virology and Biotechnology (VECTOR)	Natalia,Goncharova; Ivan,Susloparov; Natalia,Kolosova; Alexey,Danilenko; Juliya,Bulanovich; Vasiliy,Marchenko; Alexander,Ryzhikov
EPI1811564	HA	Germany	2020-Oct-29	EPI_ISL_614399	A/buzzard/Germany-MV/AI02166/2020	Landesamt für Landwirtschaft, Lebensmittelsicherheit und Fischerei (LALLF)	Friedrich-Loeffler-Institut
EPI1811565	MP	Germany	2020-Oct-29	EPI_ISL_614399	A/buzzard/Germany-MV/AI02166/2020	Landesamt für Landwirtschaft, Lebensmittelsicherheit und Fischerei (LALLF)	Friedrich-Loeffler-Institut
EPI1811566	NA	Germany	2020-Oct-29	EPI_ISL_614399	A/buzzard/Germany-MV/AI02166/2020	Landesamt für Landwirtschaft, Lebensmittelsicherheit und Fischerei (LALLF)	Friedrich-Loeffler-Institut
EPI1811567	NP	Germany	2020-Oct-29	EPI_ISL_614399	A/buzzard/Germany-MV/AI02166/2020	Landesamt für Landwirtschaft, Lebensmittelsicherheit und Fischerei (LALLF)	Friedrich-Loeffler-Institut
EPI1811568	NS	Germany	2020-Oct-29	EPI_ISL_614399	A/buzzard/Germany-MV/AI02166/2020	Landesamt für Landwirtschaft, Lebensmittelsicherheit und Fischerei (LALLF)	Friedrich-Loeffler-Institut
EPI1811569	PA	Germany	2020-Oct-29	EPI_ISL_614399	A/buzzard/Germany-MV/AI02166/2020	Landesamt für Landwirtschaft, Lebensmittelsicherheit und Fischerei (LALLF)	Friedrich-Loeffler-Institut
EPI1811570	PB1	Germany	2020-Oct-29	EPI_ISL_614399	A/buzzard/Germany-MV/AI02166/2020	Landesamt für Landwirtschaft, Lebensmittelsicherheit und Fischerei (LALLF)	Friedrich-Loeffler-Institut
EPI1811571	PB2	Germany	2020-Oct-29	EPI_ISL_614399	A/buzzard/Germany-MV/AI02166/2020	Landesamt für Landwirtschaft, Lebensmittelsicherheit und Fischerei (LALLF)	Friedrich-Loeffler-Institut
EPI1811657	HA	Russian Federation	2020-Oct-02	EPI_ISL_626647	A/chicken/Russian_Federation/Omsk/1680-10/2020	Federal Centre for Animal Health (ARRIAH)	Animal and Plant Health Agency (APHA)
EPI1811658	PB2	Russian Federation	2020-Oct-02	EPI_ISL_626647	A/chicken/Russian_Federation/Omsk/1680-10/2020	Federal Centre for Animal Health (ARRIAH)	Animal and Plant Health Agency (APHA)
EPI1811659	PB1	Russian Federation	2020-Oct-02	EPI_ISL_626647	A/chicken/Russian_Federation/Omsk/1680-10/2020	Federal Centre for Animal Health (ARRIAH)	Animal and Plant Health Agency (APHA)
EPI1811660	PA	Russian Federation	2020-Oct-02	EPI_ISL_626647	A/chicken/Russian_Federation/Omsk/1680-10/2020	Federal Centre for Animal Health (ARRIAH)	Animal and Plant Health Agency (APHA)
EPI1811661	NP	Russian Federation	2020-Oct-02	EPI_ISL_626647	A/chicken/Russian_Federation/Omsk/1680-10/2020	Federal Centre for Animal Health (ARRIAH)	Animal and Plant Health Agency (APHA)
EPI1811662	NA	Russian Federation	2020-Oct-02	EPI_ISL_626647	A/chicken/Russian_Federation/Omsk/1680-10/2020	Federal Centre for Animal Health (ARRIAH)	Animal and Plant Health Agency (APHA)
EPI1811663	MP	Russian Federation	2020-Oct-02	EPI_ISL_626647	A/chicken/Russian_Federation/Omsk/1680-10/2020	Federal Centre for Animal Health (ARRIAH)	Animal and Plant Health Agency (APHA)
EPI1811664	NS	Russian Federation	2020-Oct-02	EPI_ISL_626647	A/chicken/Russian_Federation/Omsk/1680-10/2020	Federal Centre for Animal Health (ARRIAH)	Animal and Plant Health Agency (APHA)
EPI1811665	NP	Russian Federation	2020-Oct-02	EPI_ISL_626648	A/goose/Russian_Federation/Omsk/1680-6/2020	Federal Centre for Animal Health (ARRIAH)	Animal and Plant Health Agency (APHA)
EPI1811666	NS	Russian Federation	2020-Oct-02	EPI_ISL_626648	A/goose/Russian_Federation/Omsk/1680-6/2020	Federal Centre for Animal Health (ARRIAH)	Animal and Plant Health Agency (APHA)
EPI1811667	MP	Russian Federation	2020-Oct-02	EPI_ISL_626648	A/goose/Russian_Federation/Omsk/1680-6/2020	Federal Centre for Animal Health (ARRIAH)	Animal and Plant Health Agency (APHA)
EPI1811668	PA	Russian Federation	2020-Oct-02	EPI_ISL_626648	A/goose/Russian_Federation/Omsk/1680-6/2020	Federal Centre for Animal Health (ARRIAH)	Animal and Plant Health Agency (APHA)
EPI1811669	PB2	Russian Federation	2020-Oct-02	EPI_ISL_626648	A/goose/Russian_Federation/Omsk/1680-6/2020	Federal Centre for Animal Health (ARRIAH)	Animal and Plant Health Agency (APHA)
EPI1811670	PB1	Russian Federation	2020-Oct-02	EPI_ISL_626648	A/goose/Russian_Federation/Omsk/1680-6/2020	Federal Centre for Animal Health (ARRIAH)	Animal and Plant Health Agency (APHA)
EPI1811671	HA	Russian Federation	2020-Oct-02	EPI_ISL_626648	A/goose/Russian_Federation/Omsk/1680-6/2020	Federal Centre for Animal Health (ARRIAH)	Animal and Plant Health Agency (APHA)
EPI1811672	NA	Russian Federation	2020-Oct-02	EPI_ISL_626648	A/goose/Russian_Federation/Omsk/1680-6/2020	Federal Centre for Animal Health (ARRIAH)	Animal and Plant Health Agency (APHA)
EPI1813018	PB2	Netherlands	2020-Nov-07	EPI_ISL_641378	A/greater white-fronted goose/Netherlands/20017403-004/2020	Wageningen Bioveterinary Research	Wageningen Bioveterinary Research	Beerens, Nancy; Harders, Frank; Verschuren-Pritz, Sylvia; Roose, Marit; Germeraad, Evelien; Engelsma, Marc; Bossers, Alex; Heutink, Rene
EPI1813019	PB1	Netherlands	2020-Nov-07	EPI_ISL_641378	A/greater white-fronted goose/Netherlands/20017403-004/2020	Wageningen Bioveterinary Research	Wageningen Bioveterinary Research	Beerens, Nancy; Harders, Frank; Verschuren-Pritz, Sylvia; Roose, Marit; Germeraad, Evelien; Engelsma, Marc; Bossers, Alex; Heutink, Rene
EPI1813020	PA	Netherlands	2020-Nov-07	EPI_ISL_641378	A/greater white-fronted goose/Netherlands/20017403-004/2020	Wageningen Bioveterinary Research	Wageningen Bioveterinary Research	Beerens, Nancy; Harders, Frank; Verschuren-Pritz, Sylvia; Roose, Marit; Germeraad, Evelien; Engelsma, Marc; Bossers, Alex; Heutink, Rene
EPI1813021	HA	Netherlands	2020-Nov-07	EPI_ISL_641378	A/greater white-fronted goose/Netherlands/20017403-004/2020	Wageningen Bioveterinary Research	Wageningen Bioveterinary Research	Beerens, Nancy; Harders, Frank; Verschuren-Pritz, Sylvia; Roose, Marit; Germeraad, Evelien; Engelsma, Marc; Bossers, Alex; Heutink, Rene
EPI1813022	NP	Netherlands	2020-Nov-07	EPI_ISL_641378	A/greater white-fronted goose/Netherlands/20017403-004/2020	Wageningen Bioveterinary Research	Wageningen Bioveterinary Research	Beerens, Nancy; Harders, Frank; Verschuren-Pritz, Sylvia; Roose, Marit; Germeraad, Evelien; Engelsma, Marc; Bossers, Alex; Heutink, Rene
EPI1813023	NA	Netherlands	2020-Nov-07	EPI_ISL_641378	A/greater white-fronted goose/Netherlands/20017403-004/2020	Wageningen Bioveterinary Research	Wageningen Bioveterinary Research	Beerens, Nancy; Harders, Frank; Verschuren-Pritz, Sylvia; Roose, Marit; Germeraad, Evelien; Engelsma, Marc; Bossers, Alex; Heutink, Rene
EPI1813024	MP	Netherlands	2020-Nov-07	EPI_ISL_641378	A/greater white-fronted goose/Netherlands/20017403-004/2020	Wageningen Bioveterinary Research	Wageningen Bioveterinary Research	Beerens, Nancy; Harders, Frank; Verschuren-Pritz, Sylvia; Roose, Marit; Germeraad, Evelien; Engelsma, Marc; Bossers, Alex; Heutink, Rene
EPI1813025	NS	Netherlands	2020-Nov-07	EPI_ISL_641378	A/greater white-fronted goose/Netherlands/20017403-004/2020	Wageningen Bioveterinary Research	Wageningen Bioveterinary Research	Beerens, Nancy; Harders, Frank; Verschuren-Pritz, Sylvia; Roose, Marit; Germeraad, Evelien; Engelsma, Marc; Bossers, Alex; Heutink, Rene
EPI1813129	HA	Russian Federation	2020-Aug-13	EPI_ISL_644123	A/turkey/Omsk/0003/2020	State Research Center of Virology and Biotechnology (VECTOR)	State Research Center of Virology and Biotechnology (VECTOR)	Natalia,Goncharova; Ivan,Susloparov; Natalia,Kolosova; Alexey,Danilenko; Juliya,Bulanovich; Vasiliy,Marchenko; Alexander,Ryzhikov
EPI1813145	HA	Russian Federation	2020-Aug-17	EPI_ISL_644125	A/goose/Omsk/0111/2020	State Research Center of Virology and Biotechnology (VECTOR)	State Research Center of Virology and Biotechnology (VECTOR)	Natalia,Goncharova; Ivan,Susloparov; Natalia,Kolosova; Alexey,Danilenko; Juliya,Bulanovich; Vasiliy,Marchenko; Alexander,Ryzhikov
EPI1813161	HA	Russian Federation	2020-Aug-17	EPI_ISL_644127	A/goose/Omsk/0113/2020	State Research Center of Virology and Biotechnology (VECTOR)	State Research Center of Virology and Biotechnology (VECTOR)	Natalia,Goncharova; Ivan,Susloparov; Natalia,Kolosova; Alexey,Danilenko; Juliya,Bulanovich; Vasiliy,Marchenko; Alexander,Ryzhikov
EPI1813201	HA	Russian Federation	2020-Aug-17	EPI_ISL_644132	A/goose/Omsk/01171/2020	State Research Center of Virology and Biotechnology (VECTOR)	State Research Center of Virology and Biotechnology (VECTOR)	Natalia,Goncharova; Ivan,Susloparov; Natalia,Kolosova; Alexey,Danilenko; Juliya,Bulanovich; Vasiliy,Marchenko; Alexander,Ryzhikov
EPI1813340	MP	Russian Federation	2020-Aug-17	EPI_ISL_644150	A/chicken/Omsk/0112/2020	State Research Center of Virology and Biotechnology (VECTOR)	State Research Center of Virology and Biotechnology (VECTOR)	Natalia,Goncharova; Ivan,Susloparov; Natalia,Kolosova; Alexey,Danilenko; Juliya,Bulanovich; Vasiliy,Marchenko; Alexander,Ryzhikov
EPI1813345	HA	Russian Federation	2020-Aug-17	EPI_ISL_644150	A/chicken/Omsk/0112/2020	State Research Center of Virology and Biotechnology (VECTOR)	State Research Center of Virology and Biotechnology (VECTOR)	Natalia,Goncharova; Ivan,Susloparov; Natalia,Kolosova; Alexey,Danilenko; Juliya,Bulanovich; Vasiliy,Marchenko; Alexander,Ryzhikov
EPI1813372	MP	Russian Federation	2020-Aug-17	EPI_ISL_644154	A/chicken/Omsk/0118/2020	State Research Center of Virology and Biotechnology (VECTOR)	State Research Center of Virology and Biotechnology (VECTOR)	Natalia,Goncharova; Ivan,Susloparov; Natalia,Kolosova; Alexey,Danilenko; Juliya,Bulanovich; Vasiliy,Marchenko; Alexander,Ryzhikov
EPI1813377	HA	Russian Federation	2020-Aug-17	EPI_ISL_644154	A/chicken/Omsk/0118/2020	State Research Center of Virology and Biotechnology (VECTOR)	State Research Center of Virology and Biotechnology (VECTOR)	Natalia,Goncharova; Ivan,Susloparov; Natalia,Kolosova; Alexey,Danilenko; Juliya,Bulanovich; Vasiliy,Marchenko; Alexander,Ryzhikov
EPI1813380	MP	Russian Federation	2020-Aug-17	EPI_ISL_644155	A/chicken/Omsk/0119/2020	State Research Center of Virology and Biotechnology (VECTOR)	State Research Center of Virology and Biotechnology (VECTOR)	Natalia,Goncharova; Ivan,Susloparov; Natalia,Kolosova; Alexey,Danilenko; Juliya,Bulanovich; Vasiliy,Marchenko; Alexander,Ryzhikov
EPI1813385	HA	Russian Federation	2020-Aug-17	EPI_ISL_644155	A/chicken/Omsk/0119/2020	State Research Center of Virology and Biotechnology (VECTOR)	State Research Center of Virology and Biotechnology (VECTOR)	Natalia,Goncharova; Ivan,Susloparov; Natalia,Kolosova; Alexey,Danilenko; Juliya,Bulanovich; Vasiliy,Marchenko; Alexander,Ryzhikov
EPI1813742	PB2	Denmark	2020-Oct-30	EPI_ISL_644737	A/peregrine falcon/Denmark/13776-1/2020-10-30(H5N5)	Statens Serumm Institute	Statens Serum Institute	Charlotte,Hjulsager
EPI1813743	NP	Denmark	2020-Oct-30	EPI_ISL_644737	A/peregrine falcon/Denmark/13776-1/2020-10-30(H5N5)	Statens Serumm Institute	Statens Serum Institute	Charlotte,Hjulsager
EPI1813744	PB1	Denmark	2020-Oct-30	EPI_ISL_644737	A/peregrine falcon/Denmark/13776-1/2020-10-30(H5N5)	Statens Serumm Institute	Statens Serum Institute	Charlotte,Hjulsager
EPI1813745	PA	Denmark	2020-Oct-30	EPI_ISL_644737	A/peregrine falcon/Denmark/13776-1/2020-10-30(H5N5)	Statens Serumm Institute	Statens Serum Institute	Charlotte,Hjulsager
EPI1813746	NS	Denmark	2020-Oct-30	EPI_ISL_644737	A/peregrine falcon/Denmark/13776-1/2020-10-30(H5N5)	Statens Serumm Institute	Statens Serum Institute	Charlotte,Hjulsager
EPI1813747	NA	Denmark	2020-Oct-30	EPI_ISL_644737	A/peregrine falcon/Denmark/13776-1/2020-10-30(H5N5)	Statens Serumm Institute	Statens Serum Institute	Charlotte,Hjulsager
EPI1813748	MP	Denmark	2020-Oct-30	EPI_ISL_644737	A/peregrine falcon/Denmark/13776-1/2020-10-30(H5N5)	Statens Serumm Institute	Statens Serum Institute	Charlotte,Hjulsager
EPI1813749	HA	Denmark	2020-Oct-30	EPI_ISL_644737	A/peregrine falcon/Denmark/13776-1/2020-10-30(H5N5)	Statens Serumm Institute	Statens Serum Institute	Charlotte,Hjulsager
EPI1814624	PB2	Belgium	2020-Nov-18	EPI_ISL_660264	A/Gallus_gallus/Belgium/12168_002/2020	Sciensano - Animal Infectious Diseases	Sciensano, Department of Animal Infectious Diseases	Van Borm,Steven; Mathijs,Elisabeth; Vandenbussche,Frank; van den Berg,Thierry; Lambrecht,Bénédicte; Steensels,Mieke
EPI1814625	PB1	Belgium	2020-Nov-18	EPI_ISL_660264	A/Gallus_gallus/Belgium/12168_002/2020	Sciensano - Animal Infectious Diseases	Sciensano, Department of Animal Infectious Diseases	Van Borm,Steven; Mathijs,Elisabeth; Vandenbussche,Frank; van den Berg,Thierry; Lambrecht,Bénédicte; Steensels,Mieke
EPI1814626	PA	Belgium	2020-Nov-18	EPI_ISL_660264	A/Gallus_gallus/Belgium/12168_002/2020	Sciensano - Animal Infectious Diseases	Sciensano, Department of Animal Infectious Diseases	Van Borm,Steven; Mathijs,Elisabeth; Vandenbussche,Frank; van den Berg,Thierry; Lambrecht,Bénédicte; Steensels,Mieke
EPI1814627	HA	Belgium	2020-Nov-18	EPI_ISL_660264	A/Gallus_gallus/Belgium/12168_002/2020	Sciensano - Animal Infectious Diseases	Sciensano, Department of Animal Infectious Diseases	Van Borm,Steven; Mathijs,Elisabeth; Vandenbussche,Frank; van den Berg,Thierry; Lambrecht,Bénédicte; Steensels,Mieke
EPI1814628	NP	Belgium	2020-Nov-18	EPI_ISL_660264	A/Gallus_gallus/Belgium/12168_002/2020	Sciensano - Animal Infectious Diseases	Sciensano, Department of Animal Infectious Diseases	Van Borm,Steven; Mathijs,Elisabeth; Vandenbussche,Frank; van den Berg,Thierry; Lambrecht,Bénédicte; Steensels,Mieke
EPI1814629	NA	Belgium	2020-Nov-18	EPI_ISL_660264	A/Gallus_gallus/Belgium/12168_002/2020	Sciensano - Animal Infectious Diseases	Sciensano, Department of Animal Infectious Diseases	Van Borm,Steven; Mathijs,Elisabeth; Vandenbussche,Frank; van den Berg,Thierry; Lambrecht,Bénédicte; Steensels,Mieke
EPI1814630	MP	Belgium	2020-Nov-18	EPI_ISL_660264	A/Gallus_gallus/Belgium/12168_002/2020	Sciensano - Animal Infectious Diseases	Sciensano, Department of Animal Infectious Diseases	Van Borm,Steven; Mathijs,Elisabeth; Vandenbussche,Frank; van den Berg,Thierry; Lambrecht,Bénédicte; Steensels,Mieke
EPI1814631	NS	Belgium	2020-Nov-18	EPI_ISL_660264	A/Gallus_gallus/Belgium/12168_002/2020	Sciensano - Animal Infectious Diseases	Sciensano, Department of Animal Infectious Diseases	Van Borm,Steven; Mathijs,Elisabeth; Vandenbussche,Frank; van den Berg,Thierry; Lambrecht,Bénédicte; Steensels,Mieke
EPI1815164	PB2	United Kingdom	2020-Nov-24	EPI_ISL_683997	A/mute swan/Wales/048069/2020	Animal and Plant Health Agency (APHA)	Animal and Plant Health Agency (APHA)
EPI1815165	PB1	United Kingdom	2020-Nov-24	EPI_ISL_683997	A/mute swan/Wales/048069/2020	Animal and Plant Health Agency (APHA)	Animal and Plant Health Agency (APHA)
EPI1815166	PA	United Kingdom	2020-Nov-24	EPI_ISL_683997	A/mute swan/Wales/048069/2020	Animal and Plant Health Agency (APHA)	Animal and Plant Health Agency (APHA)
EPI1815167	HA	United Kingdom	2020-Nov-24	EPI_ISL_683997	A/mute swan/Wales/048069/2020	Animal and Plant Health Agency (APHA)	Animal and Plant Health Agency (APHA)
EPI1815168	NP	United Kingdom	2020-Nov-24	EPI_ISL_683997	A/mute swan/Wales/048069/2020	Animal and Plant Health Agency (APHA)	Animal and Plant Health Agency (APHA)
EPI1815169	NA	United Kingdom	2020-Nov-24	EPI_ISL_683997	A/mute swan/Wales/048069/2020	Animal and Plant Health Agency (APHA)	Animal and Plant Health Agency (APHA)
EPI1815170	MP	United Kingdom	2020-Nov-24	EPI_ISL_683997	A/mute swan/Wales/048069/2020	Animal and Plant Health Agency (APHA)	Animal and Plant Health Agency (APHA)
EPI1815171	NS	United Kingdom	2020-Nov-24	EPI_ISL_683997	A/mute swan/Wales/048069/2020	Animal and Plant Health Agency (APHA)	Animal and Plant Health Agency (APHA)
EPI1815180	PB2	United Kingdom	2020-Nov-24	EPI_ISL_683999	A/mute swan/Wales/048068/2020	Animal and Plant Health Agency (APHA)	Animal and Plant Health Agency (APHA)
EPI1815181	PB1	United Kingdom	2020-Nov-24	EPI_ISL_683999	A/mute swan/Wales/048068/2020	Animal and Plant Health Agency (APHA)	Animal and Plant Health Agency (APHA)
EPI1815182	PA	United Kingdom	2020-Nov-24	EPI_ISL_683999	A/mute swan/Wales/048068/2020	Animal and Plant Health Agency (APHA)	Animal and Plant Health Agency (APHA)
EPI1815183	HA	United Kingdom	2020-Nov-24	EPI_ISL_683999	A/mute swan/Wales/048068/2020	Animal and Plant Health Agency (APHA)	Animal and Plant Health Agency (APHA)
EPI1815184	NP	United Kingdom	2020-Nov-24	EPI_ISL_683999	A/mute swan/Wales/048068/2020	Animal and Plant Health Agency (APHA)	Animal and Plant Health Agency (APHA)
EPI1815185	NA	United Kingdom	2020-Nov-24	EPI_ISL_683999	A/mute swan/Wales/048068/2020	Animal and Plant Health Agency (APHA)	Animal and Plant Health Agency (APHA)
EPI1815186	MP	United Kingdom	2020-Nov-24	EPI_ISL_683999	A/mute swan/Wales/048068/2020	Animal and Plant Health Agency (APHA)	Animal and Plant Health Agency (APHA)
EPI1815187	NS	United Kingdom	2020-Nov-24	EPI_ISL_683999	A/mute swan/Wales/048068/2020	Animal and Plant Health Agency (APHA)	Animal and Plant Health Agency (APHA)
EPI1838809	PB2	Sweden	2020-Nov-25	EPI_ISL_722176	A/barnacle goose/Sweden/SVA201201SZ0353/KN003624/2020	National Veterinary Institute, SVA	National Veterinary Institute
EPI1838810	PB1	Sweden	2020-Nov-25	EPI_ISL_722176	A/barnacle goose/Sweden/SVA201201SZ0353/KN003624/2020	National Veterinary Institute, SVA	National Veterinary Institute
EPI1838811	PA	Sweden	2020-Nov-25	EPI_ISL_722176	A/barnacle goose/Sweden/SVA201201SZ0353/KN003624/2020	National Veterinary Institute, SVA	National Veterinary Institute
EPI1838812	HA	Sweden	2020-Nov-25	EPI_ISL_722176	A/barnacle goose/Sweden/SVA201201SZ0353/KN003624/2020	National Veterinary Institute, SVA	National Veterinary Institute
EPI1838813	NP	Sweden	2020-Nov-25	EPI_ISL_722176	A/barnacle goose/Sweden/SVA201201SZ0353/KN003624/2020	National Veterinary Institute, SVA	National Veterinary Institute
EPI1838814	NA	Sweden	2020-Nov-25	EPI_ISL_722176	A/barnacle goose/Sweden/SVA201201SZ0353/KN003624/2020	National Veterinary Institute, SVA	National Veterinary Institute
EPI1838815	MP	Sweden	2020-Nov-25	EPI_ISL_722176	A/barnacle goose/Sweden/SVA201201SZ0353/KN003624/2020	National Veterinary Institute, SVA	National Veterinary Institute
EPI1838816	NS	Sweden	2020-Nov-25	EPI_ISL_722176	A/barnacle goose/Sweden/SVA201201SZ0353/KN003624/2020	National Veterinary Institute, SVA	National Veterinary Institute
EPI1942366	NP	Belgium	2020-Aug-27	EPI_ISL_7592096	A/Anas_platyrhynchos/Belgium/8751_0001/2020	Sciensano - Animal Infectious Diseases	Sciensano, Department of Animal Infectious Diseases	Van Borm, Steven; Vandenbussche, Frank; Roupie, Virginie; Lambrecht, Benedicte; Steensels, Mieke
EPI1942367	NA	Belgium	2020-Aug-27	EPI_ISL_7592096	A/Anas_platyrhynchos/Belgium/8751_0001/2020	Sciensano - Animal Infectious Diseases	Sciensano, Department of Animal Infectious Diseases	Van Borm, Steven; Vandenbussche, Frank; Roupie, Virginie; Lambrecht, Benedicte; Steensels, Mieke
EPI1947224	NP	Italy	2021-Jan-29	EPI_ISL_7987328	A/domestic_goose/Italy/21VIR649/2021	Istituto Zooprofilattico Sperimentale Delle Venezie	Istituto Zooprofilattico Sperimentale Delle Venezie	Milani, A.; Fusaro, A.; Schivo, A.; Salviato, A.; Palumbo, E.;Zecchin, B.; Giussani, E.; Pastori, A.; Monne, I.; Terregino, C.
EPI1947346	PB2	Italy	2021-Oct-29	EPI_ISL_7987343	A/teal/Italy/21VIR8923-73/2021	Istituto Zooprofilattico Sperimentale Delle Venezie	Istituto Zooprofilattico Sperimentale Delle Venezie	Milani, A.; Fusaro, A.; Schivo, A.; Salviato, A.; Palumbo, E.;Zecchin, B.; Giussani, E.; Pastori, A.; Monne, I.; Terregino, C.
EPI1841784	PA	Netherlands	2018-Oct-11	EPI_ISL_815400	A/mallard/Netherlands/18015513-001/2018	Wageningen Bioveterinary Research	Wageningen Bioveterinary Research	Beerens, Nancy; Harders, Frank; Pritz-Verschuren, Sylvia; Roose, Marit; Germeraad, Evelien; Engelsma, Marc; Bossers, Alex; Heutink, Rene
EPI1958089	HA	Russian Federation	2021-Nov-03	EPI_ISL_8769031	A/black-necked grebe/Kalmykia/78-1V/2021	Center of Hygiene and Epidemiology in Republic of Kalmykia	State Research Center of Virology and Biotechnology (VECTOR)
EPI1963340	PA	Netherlands	2021-Dec-23	EPI_ISL_9012576	A/Mallard/Netherlands/12/2021	Erasmus Medical Center	Erasmus Medical Center
EPI1843399	PB2	Sweden	2021-Jan-20	EPI_ISL_943551	A/Chicken/Sweden/SVA210121SZ0033/KN000273-IP3/2021	National Veterinary Institute, SVA	National Veterinary Institute
EPI1843400	PB1	Sweden	2021-Jan-20	EPI_ISL_943551	A/Chicken/Sweden/SVA210121SZ0033/KN000273-IP3/2021	National Veterinary Institute, SVA	National Veterinary Institute
EPI1843401	PA	Sweden	2021-Jan-20	EPI_ISL_943551	A/Chicken/Sweden/SVA210121SZ0033/KN000273-IP3/2021	National Veterinary Institute, SVA	National Veterinary Institute
EPI1843402	HA	Sweden	2021-Jan-20	EPI_ISL_943551	A/Chicken/Sweden/SVA210121SZ0033/KN000273-IP3/2021	National Veterinary Institute, SVA	National Veterinary Institute
EPI1843403	NP	Sweden	2021-Jan-20	EPI_ISL_943551	A/Chicken/Sweden/SVA210121SZ0033/KN000273-IP3/2021	National Veterinary Institute, SVA	National Veterinary Institute
EPI1843404	NA	Sweden	2021-Jan-20	EPI_ISL_943551	A/Chicken/Sweden/SVA210121SZ0033/KN000273-IP3/2021	National Veterinary Institute, SVA	National Veterinary Institute
EPI1843405	MP	Sweden	2021-Jan-20	EPI_ISL_943551	A/Chicken/Sweden/SVA210121SZ0033/KN000273-IP3/2021	National Veterinary Institute, SVA	National Veterinary Institute
EPI1843406	NS	Sweden	2021-Jan-20	EPI_ISL_943551	A/Chicken/Sweden/SVA210121SZ0033/KN000273-IP3/2021	National Veterinary Institute, SVA	National Veterinary Institute
EPI1843407	PB2	Sweden	2021-Jan-16	EPI_ISL_943553	A/Chicken/Sweden/SVA210117SZ0004/KN011326-IP3/2021	National Veterinary Institute, SVA	National Veterinary Institute
EPI1843408	PB1	Sweden	2021-Jan-16	EPI_ISL_943553	A/Chicken/Sweden/SVA210117SZ0004/KN011326-IP3/2021	National Veterinary Institute, SVA	National Veterinary Institute
EPI1843409	PA	Sweden	2021-Jan-16	EPI_ISL_943553	A/Chicken/Sweden/SVA210117SZ0004/KN011326-IP3/2021	National Veterinary Institute, SVA	National Veterinary Institute
EPI1843410	HA	Sweden	2021-Jan-16	EPI_ISL_943553	A/Chicken/Sweden/SVA210117SZ0004/KN011326-IP3/2021	National Veterinary Institute, SVA	National Veterinary Institute
EPI1843411	NP	Sweden	2021-Jan-16	EPI_ISL_943553	A/Chicken/Sweden/SVA210117SZ0004/KN011326-IP3/2021	National Veterinary Institute, SVA	National Veterinary Institute
EPI1843412	NA	Sweden	2021-Jan-16	EPI_ISL_943553	A/Chicken/Sweden/SVA210117SZ0004/KN011326-IP3/2021	National Veterinary Institute, SVA	National Veterinary Institute
EPI1843413	MP	Sweden	2021-Jan-16	EPI_ISL_943553	A/Chicken/Sweden/SVA210117SZ0004/KN011326-IP3/2021	National Veterinary Institute, SVA	National Veterinary Institute
EPI1843414	NS	Sweden	2021-Jan-16	EPI_ISL_943553	A/Chicken/Sweden/SVA210117SZ0004/KN011326-IP3/2021	National Veterinary Institute, SVA	National Veterinary Institute
EPI1843619	NP	Italy	2020-Nov-28	EPI_ISL_956409	A/common_teal/Italy/20VIR7439-190/2020	Istituto Zooprofilattico Sperimentale delle Venezie, EU/OIE/Reference Laboratory and FAO Reference Centre for AI and ND	Istituto Zooprofilattico Sperimentale Delle Venezie	Zecchin, B.; Fusaro, A.; Milani, A.; Schivo, A.; Salviato, A.; Pastori, A.; Zamperin, G.; Monne, I.; Terregino, C.
EPI1843620	NS	Italy	2020-Nov-28	EPI_ISL_956409	A/common_teal/Italy/20VIR7439-190/2020	Istituto Zooprofilattico Sperimentale delle Venezie, EU/OIE/Reference Laboratory and FAO Reference Centre for AI and ND	Istituto Zooprofilattico Sperimentale Delle Venezie	Zecchin, B.; Fusaro, A.; Milani, A.; Schivo, A.; Salviato, A.; Pastori, A.; Zamperin, G.; Monne, I.; Terregino, C.
EPI1843621	MP	Italy	2020-Nov-28	EPI_ISL_956409	A/common_teal/Italy/20VIR7439-190/2020	Istituto Zooprofilattico Sperimentale delle Venezie, EU/OIE/Reference Laboratory and FAO Reference Centre for AI and ND	Istituto Zooprofilattico Sperimentale Delle Venezie	Zecchin, B.; Fusaro, A.; Milani, A.; Schivo, A.; Salviato, A.; Pastori, A.; Zamperin, G.; Monne, I.; Terregino, C.
EPI1843622	PA	Italy	2020-Nov-28	EPI_ISL_956409	A/common_teal/Italy/20VIR7439-190/2020	Istituto Zooprofilattico Sperimentale delle Venezie, EU/OIE/Reference Laboratory and FAO Reference Centre for AI and ND	Istituto Zooprofilattico Sperimentale Delle Venezie	Zecchin, B.; Fusaro, A.; Milani, A.; Schivo, A.; Salviato, A.; Pastori, A.; Zamperin, G.; Monne, I.; Terregino, C.
EPI1843623	PB2	Italy	2020-Nov-28	EPI_ISL_956409	A/common_teal/Italy/20VIR7439-190/2020	Istituto Zooprofilattico Sperimentale delle Venezie, EU/OIE/Reference Laboratory and FAO Reference Centre for AI and ND	Istituto Zooprofilattico Sperimentale Delle Venezie	Zecchin, B.; Fusaro, A.; Milani, A.; Schivo, A.; Salviato, A.; Pastori, A.; Zamperin, G.; Monne, I.; Terregino, C.
EPI1843624	PB1	Italy	2020-Nov-28	EPI_ISL_956409	A/common_teal/Italy/20VIR7439-190/2020	Istituto Zooprofilattico Sperimentale delle Venezie, EU/OIE/Reference Laboratory and FAO Reference Centre for AI and ND	Istituto Zooprofilattico Sperimentale Delle Venezie	Zecchin, B.; Fusaro, A.; Milani, A.; Schivo, A.; Salviato, A.; Pastori, A.; Zamperin, G.; Monne, I.; Terregino, C.
EPI1843625	NA	Italy	2020-Nov-28	EPI_ISL_956409	A/common_teal/Italy/20VIR7439-190/2020	Istituto Zooprofilattico Sperimentale delle Venezie, EU/OIE/Reference Laboratory and FAO Reference Centre for AI and ND	Istituto Zooprofilattico Sperimentale Delle Venezie	Zecchin, B.; Fusaro, A.; Milani, A.; Schivo, A.; Salviato, A.; Pastori, A.; Zamperin, G.; Monne, I.; Terregino, C.
EPI1843626	HA	Italy	2020-Nov-28	EPI_ISL_956409	A/common_teal/Italy/20VIR7439-190/2020	Istituto Zooprofilattico Sperimentale delle Venezie, EU/OIE/Reference Laboratory and FAO Reference Centre for AI and ND	Istituto Zooprofilattico Sperimentale Delle Venezie	Zecchin, B.; Fusaro, A.; Milani, A.; Schivo, A.; Salviato, A.; Pastori, A.; Zamperin, G.; Monne, I.; Terregino, C.
EPI1986007	NS	Bangladesh	2021-Jan-04	EPI_ISL_9951850	A/duck/Bangladesh/18D1579/2021	icddr,b International Centre for Diarrhoeal Disease Research, Bangladesh	International Centre for Diarrhoeal Disease Research (ICDDR,B)	Hossain, M.E.; Miah, M.; Alam, S.; Hasan, R.; Davis, C.T.; Mott, A.J.; Davis, W.; Chowdhury, S.; Rahman, M.Z
EPI1986012	NS	Bangladesh	2021-Jan-04	EPI_ISL_9953028	A/duck/Bangladesh/18B428/2021	icddr,b International Centre for Diarrhoeal Disease Research, Bangladesh	International Centre for Diarrhoeal Disease Research (ICDDR,B)	Hossain, M.E.; Miah, M.; Alam, S.; Hasan, R.; Davis, C.T.; Mott, A.J.; Davis, W.; Chowdhury, S.; Rahman, M.Z
EPI1986159	NS	Bangladesh	2021-Aug-19	EPI_ISL_9988759	A/duck/Bangladesh/17D1731/2021	International Centre for Diarrhoeal Disease Research (ICDDR,B)	International Centre for Diarrhoeal Disease Research (ICDDR,B)	Hossain, M.E.; Miah, M.; Alam, S.; Hasan, R.; Davis, C.T.; Mott, A.J.; Davis, W.; Chowdhury, S.; Rahman, M.Z
EPI1986165	NS	Bangladesh	2021-Aug-19	EPI_ISL_9988760	A/duck/Bangladesh/17D1736/2021	International Centre for Diarrhoeal Disease Research (ICDDR,B)	International Centre for Diarrhoeal Disease Research (ICDDR,B)	Hossain, M.E.; Miah, M.; Alam, S.; Hasan, R.; Davis, C.T.; Mott, A.J.; Davis, W.; Chowdhury, S.; Rahman, M.Z
